# Supplementary material for: Multi-level pooling encoder–decoder convolution neural network for MRI reconstruction
Source: PeerJ Comput Sci. 2022 Mar 30;8:e934. doi: 10.7717/peerj-cs.934 (PMC9044365; doi:10.7717/peerj-cs.934)
Supplement: Supplemental Information 1 [file peerj-cs-08-934-s001.zip]

Archive with 140 entries (114 files):
- fastMRI-mlped/
- fastMRI-mlped/.flake8
- fastMRI-mlped/banding_removal/
- fastMRI-mlped/banding_removal/.gitignore
- fastMRI-mlped/banding_removal/fastmri/
- fastMRI-mlped/banding_removal/fastmri/args.py
- fastMRI-mlped/banding_removal/fastmri/base_trainer.py
- fastMRI-mlped/banding_removal/fastmri/checkpointing_mixin.py
- fastMRI-mlped/banding_removal/fastmri/common/
- fastMRI-mlped/banding_removal/fastmri/common/evaluate.py
- fastMRI-mlped/banding_removal/fastmri/common/image_grid.py
- fastMRI-mlped/banding_removal/fastmri/common/subsample.py
- fastMRI-mlped/banding_removal/fastmri/common/test/
- fastMRI-mlped/banding_removal/fastmri/common/test/test_subsample.py
- fastMRI-mlped/banding_removal/fastmri/common/utils.py
- fastMRI-mlped/banding_removal/fastmri/common/__init__.py
- fastMRI-mlped/banding_removal/fastmri/data/
- fastMRI-mlped/banding_removal/fastmri/data/mri_data.py
- fastMRI-mlped/banding_removal/fastmri/data/test_transforms.py
- fastMRI-mlped/banding_removal/fastmri/data/transforms.py
- fastMRI-mlped/banding_removal/fastmri/data/volume_sampler.py
- fastMRI-mlped/banding_removal/fastmri/data/__init__.py
- fastMRI-mlped/banding_removal/fastmri/distributed_mixin.py
- fastMRI-mlped/banding_removal/fastmri/learning_rate_mixin.py
- fastMRI-mlped/banding_removal/fastmri/logging_mixin.py
- fastMRI-mlped/banding_removal/fastmri/model/
- fastMRI-mlped/banding_removal/fastmri/model/classifiers/
- fastMRI-mlped/banding_removal/fastmri/model/classifiers/resnet_r1.py
- fastMRI-mlped/banding_removal/fastmri/model/classifiers/resnet_r1_prev.py
- fastMRI-mlped/banding_removal/fastmri/model/classifiers/resnet_r1_simple.py
- fastMRI-mlped/banding_removal/fastmri/model/classifiers/resnet_r1_wide.py
- fastMRI-mlped/banding_removal/fastmri/model/classifiers/torchvision_resnet.py
- fastMRI-mlped/banding_removal/fastmri/model/classifiers/unpooled_resnet.py
- fastMRI-mlped/banding_removal/fastmri/model/public_unet.py
- fastMRI-mlped/banding_removal/fastmri/model/var_net.py
- fastMRI-mlped/banding_removal/fastmri/model/__init__.py
- fastMRI-mlped/banding_removal/fastmri/optimizer/
- fastMRI-mlped/banding_removal/fastmri/optimizer/__init__.py
- fastMRI-mlped/banding_removal/fastmri/orientation_adversary/
- fastMRI-mlped/banding_removal/fastmri/orientation_adversary/adversary_mixin.py
- fastMRI-mlped/banding_removal/fastmri/orientation_adversary/test_adversary.py
- fastMRI-mlped/banding_removal/fastmri/parameter_group_mixin.py
- fastMRI-mlped/banding_removal/fastmri/run.py
- fastMRI-mlped/banding_removal/fastmri/spawn_dist.py
- fastMRI-mlped/banding_removal/fastmri/ssim_loss_mixin.py
- fastMRI-mlped/banding_removal/fastmri/trainer.py
- fastMRI-mlped/banding_removal/fastmri/training_loop_mixin.py
- fastMRI-mlped/banding_removal/fastmri/transforms/
- fastMRI-mlped/banding_removal/fastmri/transforms/kspace.py
- fastMRI-mlped/banding_removal/fastmri/transforms/orientation.py
- fastMRI-mlped/banding_removal/fastmri/transforms/__init__.py
- fastMRI-mlped/banding_removal/fastmri/transform_mixin.py
- fastMRI-mlped/banding_removal/fastmri/var_net/
- fastMRI-mlped/banding_removal/fastmri/var_net/var_net_trainer.py
- fastMRI-mlped/banding_removal/fastmri/var_net/__init__.py
- fastMRI-mlped/banding_removal/fastmri/visualization_mixin.py
- fastMRI-mlped/banding_removal/fastmri/__init__.py
- fastMRI-mlped/banding_removal/README.md
- fastMRI-mlped/banding_removal/requirements.txt
- fastMRI-mlped/banding_removal/scripts/
- fastMRI-mlped/banding_removal/scripts/pretrain.py
- fastMRI-mlped/banding_removal/scripts/train.py
- fastMRI-mlped/CODE_OF_CONDUCT.md
- fastMRI-mlped/CONTRIBUTING.md
- fastMRI-mlped/dev-requirements.txt
- fastMRI-mlped/fastmri/
- fastMRI-mlped/fastmri/coil_combine.py
- fastMRI-mlped/fastmri/data/
- fastMRI-mlped/fastmri/data/mri_data.py
- fastMRI-mlped/fastmri/data/README.md
- fastMRI-mlped/fastmri/data/subsample.py
- fastMRI-mlped/fastmri/data/transforms.py
- fastMRI-mlped/fastmri/data/volume_sampler.py
- fastMRI-mlped/fastmri/data/__init__.py
- fastMRI-mlped/fastmri/evaluate.py
- fastMRI-mlped/fastmri/fftc.py
- fastMRI-mlped/fastmri/losses.py
- fastMRI-mlped/fastmri/math.py
- fastMRI-mlped/fastmri/models/
- fastMRI-mlped/fastmri/models/mlped.py
- fastMRI-mlped/fastmri/models/varnet.py
- fastMRI-mlped/fastmri/models/__init__.py
- fastMRI-mlped/fastmri/pl_modules/
- fastMRI-mlped/fastmri/pl_modules/data_module.py
- fastMRI-mlped/fastmri/pl_modules/mlped_module.py
- fastMRI-mlped/fastmri/pl_modules/mri_module.py
- fastMRI-mlped/fastmri/pl_modules/varnet_module.py
- fastMRI-mlped/fastmri/pl_modules/__init__.py
- fastMRI-mlped/fastmri/utils.py
- fastMRI-mlped/fastmri/__init__.py
- fastMRI-mlped/fastmri_examples/
- fastMRI-mlped/fastmri_examples/cs/
- fastMRI-mlped/fastmri_examples/cs/cs_config.yaml
- fastMRI-mlped/fastmri_examples/cs/README.md
- fastMRI-mlped/fastmri_examples/cs/run_bart.py
- fastMRI-mlped/fastmri_examples/cs/__init__.py
- fastMRI-mlped/fastmri_examples/mlped/
- fastMRI-mlped/fastmri_examples/mlped/train_mlped.py
- fastMRI-mlped/fastmri_examples/README.md
- fastMRI-mlped/fastmri_examples/unet/
- fastMRI-mlped/fastmri_examples/unet/README.md
- fastMRI-mlped/fastmri_examples/unet/run_pretrained_unet_inference.py
- fastMRI-mlped/fastmri_examples/unet/train_unet_demo.py
- fastMRI-mlped/fastmri_examples/unet/unet_reproduce_20201111.py/
- fastMRI-mlped/fastmri_examples/unet/unet_reproduce_20201111.py/requirements.txt
- fastMRI-mlped/fastmri_examples/unet/unet_reproduce_20201111.py/unet_brain_leaderboard.py
- fastMRI-mlped/fastmri_examples/unet/unet_reproduce_20201111.py/unet_knee_mc_leaderboard.py
- fastMRI-mlped/fastmri_examples/unet/unet_reproduce_20201111.py/unet_knee_sc_leaderboard.py
- fastMRI-mlped/fastmri_examples/unet/__init__.py
- fastMRI-mlped/fastmri_examples/varnet/
- fastMRI-mlped/fastmri_examples/varnet/README.md
- fastMRI-mlped/fastmri_examples/varnet/run_pretrained_varnet_inference.py
- fastMRI-mlped/fastmri_examples/varnet/train_varnet_demo.py
- fastMRI-mlped/fastmri_examples/varnet/varnet_reproduce_20201111/
- fastMRI-mlped/fastmri_examples/varnet/varnet_reproduce_20201111/requirements.txt
- fastMRI-mlped/fastmri_examples/varnet/varnet_reproduce_20201111/varnet_brain_leaderboard.py
- fastMRI-mlped/fastmri_examples/varnet/varnet_reproduce_20201111/varnet_knee_leaderboard.py
- fastMRI-mlped/fastmri_examples/varnet/__init__.py
- fastMRI-mlped/fastmri_examples/zero_filled/
- fastMRI-mlped/fastmri_examples/zero_filled/README.md
- fastMRI-mlped/fastmri_examples/zero_filled/run_zero_filled.py
- fastMRI-mlped/fastmri_examples/zero_filled/__init__.py
- fastMRI-mlped/fastmri_examples/__init__.py
- fastMRI-mlped/fastMRI_tutorial.ipynb
- fastMRI-mlped/LICENSE.md
- fastMRI-mlped/LIST_OF_PAPERS.md
- fastMRI-mlped/mypy.ini
- fastMRI-mlped/README.md
- fastMRI-mlped/requirements.txt
- fastMRI-mlped/setup.py
- fastMRI-mlped/tests/
- fastMRI-mlped/tests/conftest.py
- fastMRI-mlped/tests/create_temp_data.py
- fastMRI-mlped/tests/test_data.py
- fastMRI-mlped/tests/test_integrations.py
- fastMRI-mlped/tests/test_math.py
- fastMRI-mlped/tests/test_models.py
- fastMRI-mlped/tests/test_modules.py
- fastMRI-mlped/tests/test_transforms.py
- fastMRI-mlped/tests/__init__.py
