# Supplementary material for: Multi-level pooling encoder–decoder convolution neural network for MRI reconstruction
Source: PeerJ Comput Sci. 2022 Mar 30;8:e934. doi: 10.7717/peerj-cs.934 (PMC9044365; doi:10.7717/peerj-cs.934)
Supplement: Supplemental Information 1 [file peerj-cs-08-934-s001.zip › fastMRI-mlped/banding_removal/fastmri/base_trainer.py]

"""
Copyright (c) Facebook, Inc. and its affiliates.

This source code is licensed under the MIT license found in the
LICENSE file in the root directory of this source tree.
"""

import logging
import os
import sys
import pdb
import pickle
import math
import datetime
import random
import functools
from collections import OrderedDict, namedtuple
from timeit import default_timer as timer

import torch
from torch import nn
import torch.backends.cudnn as cudnn
from torch.utils.data import DataLoader
from torch.utils.data.sampler import RandomSampler, SequentialSampler
from fastmri.common.utils import CallbackDataset

from . import model
from . import optimizer
from .data.mri_data import SliceData

class BaseTrainer(object):
    def __init__(self, args):
        self.args = args
        self.exp_dir = args.exp_dir
        self.exp_dir.mkdir(exist_ok=True, parents=True)

        self.presetup(args)
        self.initial_setup(args)
        self.transform_setup(args)
        self.data_setup(args)
        self.loader_setup(args)
        self.model_setup(args)
        self.parameter_groups_setup(args)
        self.optimizer_setup(args)
        self.loss_setup(args)
        self.runinfo_setup(args)

    def presetup(self, args):
        pass

    def transform_setup(self, args):
        pass

    def initial_setup(self, args):
        ############
        logging.info(f"run pid: {os.getpid()} parent: {os.getppid()}")
        logging.info("#########")
        logging.info(args.__dict__)
        logging.info(f"Rank: {args.rank} World_size: {args.world_size}, Run {args.run_name}")

        args.cuda = torch.cuda.is_available()
        logging.info(f"Pytorch version: {torch.__version__}")
        logging.info("Using CUDA: {} CUDA AVAIL: {} #DEVICES: {} VERSION: {}".format(
            args.cuda, torch.cuda.is_available(), torch.cuda.device_count(),
            torch.version.cuda))
        if not args.cuda:
            self.device = 'cpu'
        else:
            self.device = 'cuda'
            cudnn.benchmark = True
            cudnn.enabled = True

        random.seed(args.seed) # The seed needs to be constant between processes.
        torch.manual_seed(args.seed)
        torch.cuda.manual_seed_all(args.seed)

    def data_setup(self, args):
        logging.info("Creating data objects")

        self.train_data = SliceData(
            root=self.args.data_path / f'{args.challenge}_train',
            transform=self.train_transform,
            args=self.args,
        )

        val_args = self.args
        val_args.max_kspace_width = None
        val_args.min_kspace_width = None
        val_args.max_kspace_height = None
        val_args.min_kspace_height = None
        val_args.start_slice = None
        val_args.end_slice = None
        val_args.acquisition_types = None
        val_args.acquisition_systems = None
        self.dev_data = SliceData(
            root=self.args.data_path / f'{args.challenge}_val',
            transform=self.dev_transform,
            args=val_args,
        )

        if self.args.resize_type == "none":
            # Only display the first size in the dataset.
            display_size, indices = list(self.dev_data.slice_indices_by_size.items())[0]
            self.display_data = CallbackDataset(
                    callback=functools.partial(data_for_index, self.dev_data, indices),
                    start=0,
                    end=len(indices),
                    increment=len(indices) // args.display_count)
        else:
            ndev = len(self.dev_data)
            indices = range(0, ndev)
            self.display_data = CallbackDataset(
                    callback=functools.partial(data_for_index, self.dev_data, indices),
                    start=0,
                    end=ndev,
                    increment=args.display_count)

    def loader_setup(self, args):
        logging.info("Creating samplers ...")
        train_sampler = RandomSampler(self.train_data)
        dev_sampler = RandomSampler(self.dev_data)


        logging.info("Creating data loaders ...")
        self.train_loader = DataLoader(
            dataset=self.train_data,
            batch_size=args.batch_size,
            num_workers=args.workers,
            pin_memory=args.pin_memory,
            sampler=train_sampler,
        )
        self.dev_loader = DataLoader(
            dataset=self.dev_data,
            batch_size=args.batch_size,
            num_workers=args.workers,
            pin_memory=args.pin_memory,
            sampler=dev_sampler,
        )

        self.display_loader = DataLoader(
            dataset=self.display_data,
            batch_size=args.batch_size,
            num_workers=args.workers,
            pin_memory=args.pin_memory,
            drop_last=False,
        )

        logging.debug("Determining batches ...")
        self.nbatches = len(self.train_loader)
        logging.info("Train Loader created, batches: {}".format(self.nbatches))

    def model_setup(self, args):
        if not args.gan:
            self.model = model.load(args.architecture, args)
            self.model.to(self.device)

    def parameter_groups_setup(self, args):
        self.parameter_groups = self.model.parameters()

    def optimizer_setup(self, args):
        self.optimizer = optimizer.load(self.parameter_groups, args)

    def loss_setup(self, args):
        pass

    def runinfo_setup(self, args):
        self.runinfo = {}
        self.runinfo["args"] = args
        self.runinfo["at_epoch"] = 0
        self.runinfo["seed"] = args.seed
        self.runinfo["best_dev_loss"] = 1e9
        self.runinfo["epoch"] = []
        self.runinfo["train_losses"] = []
        self.runinfo["train_fnames"] = []
        self.runinfo["dev_losses"] = []

    def serialize(self):
        return {
	    'runinfo': self.runinfo,
	    'epoch': self.runinfo["at_epoch"],
	    'args': self.args,
	    'model': self.model.state_dict(),
	    'optimizer': self.optimizer.state_dict(),
	    'best_dev_loss': self.runinfo["best_dev_loss"],
	    'exp_dir': self.exp_dir
	}

    ##################################################################################
    def train(self):
        beginning = timer()
        args = self.args
        for epoch in range(self.runinfo["at_epoch"], args.epochs):
            self.runinfo["at_epoch"] = epoch
            logging.info("Starting epoch {}".format(epoch))

            if self.args.is_distributed:
                self.train_loader.sampler.set_epoch(epoch)

            seed = self.runinfo["seed"] + 1031*epoch
            torch.manual_seed(seed)
            torch.cuda.manual_seed_all(seed)

            self.start_of_epoch_hook(epoch)

            start = timer()
            self.run(epoch)
            sys.stdout.flush()
            end = timer()

            logging.info(f"TRAIN Epoch took: {datetime.timedelta(seconds=end-start)}")
            logging.info("")

            self.end_of_epoch_hook(epoch)

        end = timer()
        logging.info(f"Run took: {datetime.timedelta(seconds=end-beginning)}")
        logging.info("FINISHED")

        self.postrun()

    def backwards(self, loss):
        loss.backward()

    def start_of_epoch_hook(self, epoch):
        if self.args.eval_at_start:
            dev_loss = self.stats(epoch, self.dev_loader, "Dev")
            logging.info(f"EVAL Loss: {dev_loss}")

    def end_of_epoch_hook(self, epoch):
        self.end_of_epoch_eval_hook(epoch)

    def end_of_epoch_eval_hook(self, epoch):
        logging.info("Starting evaluation")
        start = timer()
        dev_loss = self.stats(epoch, self.dev_loader, "Dev")
        end = timer()
        logging.info(f"EVAL Loss: {dev_loss} time: {datetime.timedelta(seconds=end-start)}")

        if math.isnan(dev_loss) or math.isinf(dev_loss):
            logging.info("NaN or Inf detected, ending training")
            self.postrun()
            sys.exit(1)

        is_new_best = dev_loss < self.runinfo["best_dev_loss"]
        self.runinfo["best_dev_loss"] = min(self.runinfo["best_dev_loss"], dev_loss)

    def postrun(self):
        pass

    def preprocess_data_tensor(self, t):
        """ Override to cast """
        return t.to(self.device, non_blocking=True)

    def preprocess_data(self, tensors):
        """ Called on a batch returned by a dataloader, to do things like
            .cuda() and .half etc., Should be idempotent.
            Calls preprocess_data_tensor on tensors
        """
        if hasattr(tensors, '_fields'):
            # Skip if already processed to a named tuple
            return tensors
        elif isinstance(tensors, dict):
            ts = OrderedDict()
            for k,t in tensors.items():
                if isinstance(t, torch.Tensor):
                    ts[k] = self.preprocess_data_tensor(t)
                else:
                    ts[k] = t
            # Convert to a named tuple
            BatchTuple = namedtuple('Batch', ts.keys())
            return BatchTuple(**ts)
        elif isinstance(tensors, torch.Tensor):
            return self.preprocess_data_tensor(tensors)
        else:
            return tensors


# data_for_index must be a non-local function so it can be pickled correctly.
def data_for_index(dev_data, indices, x):
    return dev_data[indices[x]]
