# Supplementary material for: Multi-level pooling encoder–decoder convolution neural network for MRI reconstruction
Source: PeerJ Comput Sci. 2022 Mar 30;8:e934. doi: 10.7717/peerj-cs.934 (PMC9044365; doi:10.7717/peerj-cs.934)
Supplement: Supplemental Information 1 [file peerj-cs-08-934-s001.zip › fastMRI-mlped/banding_removal/fastmri/common/image_grid.py]

"""
Copyright (c) Facebook, Inc. and its affiliates.

This source code is licensed under the MIT license found in the
LICENSE file in the root directory of this source tree.
"""

import math
import numpy as np
import logging
from PIL import Image
from PIL import ImageFont
from PIL import ImageDraw
from torch.nn import functional as F
import pathlib
import sys
import textwrap
import pdb
import torch

def grid(image_blocks, losses=None, runinfo=None, header_height=300):
    """
        Pass in a list of image blocks i.e. sets of images to be viewed side-by-side
        in the grid. A header with runinfo is added.
    """
    nimages = len(image_blocks)
    assert nimages != 0

    images_per_block = len(image_blocks[0])
    assert images_per_block != 0

    # Assume all images have the same width and height.
    height = image_blocks[0][0].shape[1]
    width = image_blocks[0][0].shape[2]

    caption_height = 20
    grid_width = 1170

    pad_width = width + 2
    pad_height = height + 2
    block_width = images_per_block * pad_width
    if block_width > grid_width:
        grid_width = block_width

    grid_block_width = grid_width // block_width

    grid_block_height = int(math.ceil(nimages / grid_block_width))
    grid_height = grid_block_height * (pad_height + caption_height)

    def block_location(i):
        row = header_height + (pad_height + caption_height) * (i // grid_block_width)
        col = block_width * int(i % grid_block_width)
        return row, col

    ar = np.zeros([header_height + grid_height,  grid_width, 3])
    for i in range(nimages):
        row, col = block_location(i)

        # Blue border around first image (this could correspond to ground truth)
        ar[row:(row+height+2), col:(col+width+2), 2] = 0.8
        for image in image_blocks[i]:
            ar[(row+1):(row+height+1), (col+1):(col+width+1), :] = image[0, :, :][..., None]
            col += pad_width

    ar *= 255
    ar = np.clip(ar,0,255)

    img_pil = Image.fromarray(ar.astype('uint8'), mode='RGB')

    if runinfo is None:
        return img_pil

    ### Header part
    header_txt = str(runinfo["args"])
    text_width = 160
    header_txt = textwrap.fill(header_txt, width=text_width)
    if len(header_txt) > text_width*9:
        header_txt = header_txt[:text_width*10]

    try:
        header_txt += f"\n Current epoch {runinfo['at_epoch']}"
        #pdb.set_trace()
        dev_losses = runinfo["dev_losses"]
        if len(dev_losses) < 5:
            indexes = range(len(dev_losses))
        elif len(dev_losses) < 25:
            indexes = range(0, len(dev_losses), 5)
        else:
            indexes = range(0, len(dev_losses), 10)
        indexes = list(indexes)

        current = len(dev_losses)-1
        if indexes[-1] != current:
            indexes.append(current)

        for i in indexes:
            dl = dev_losses[i]
            caption = ""
            for k, v in dl.items():
                loss = v
                caption += f" {k}: {loss:1.5f}"
            header_txt += f"\n Epoch {i:3d} losses | {caption}"
    except:
        ### Supports runinfo missing losses by fallback to except
        pass

    draw = ImageDraw.Draw(img_pil)
    font = ImageFont.load_default()
    draw.text((5, 5), header_txt, (255,255,255), font=font)

    # Draw captions
    if losses is not None:
        for i in range(nimages):
            row, col = block_location(i)
            caption = ""
            # if losses is a dict, put all the losses in the caption
            if isinstance(losses, dict):
                for k, v in losses.items():
                    loss = v[i]
                    caption += f" {k}: {loss:1.5f}"
            else:
                caption = f"{losses[i]:1.5f}"
            draw.text((col+pad_width+3, row+height+5), caption, (255,255,255), font=font)

    return img_pil
