# Supplementary material for: Multi-level pooling encoder–decoder convolution neural network for MRI reconstruction
Source: PeerJ Comput Sci. 2022 Mar 30;8:e934. doi: 10.7717/peerj-cs.934 (PMC9044365; doi:10.7717/peerj-cs.934)
Supplement: Supplemental Information 1 [file peerj-cs-08-934-s001.zip › fastMRI-mlped/banding_removal/fastmri/common/test/test_subsample.py]

"""
Copyright (c) Facebook, Inc. and its affiliates.

This source code is licensed under the MIT license found in the
LICENSE file in the root directory of this source tree.
"""

import sys
sys.path.append(sys.path[0] + "/../../..")
import numpy as np
import cmath
import pytest
import torch
import pdb

from fastmri.data.transforms import *
from fastmri.common.subsample import *

@pytest.mark.parametrize("num_low_frequencies, accelerations, batch_size, dim", [
    ([round(0.2 * 320)], [4], 4, 320),
    ([round(0.2 * 368), round(0.4 * 368)], [4, 8], 2, 368),
])
def test_mask_reuse(num_low_frequencies, accelerations, batch_size, dim):
    mask_func = RandomMask(num_low_frequencies, accelerations)
    shape = (batch_size, dim, dim, 2)
    mask1, _ = mask_func(shape, seed=123)
    mask2, _ = mask_func(shape, seed=123)
    mask3, _ = mask_func(shape, seed=123)
    assert torch.all(mask1 == mask2)
    assert torch.all(mask2 == mask3)


@pytest.mark.parametrize("num_low_frequencies, accelerations, batch_size, dim", [
    ([round(0.2 * 320)], [4], 4, 320),
    ([round(0.2 * 368), round(0.4 * 368)], [4, 8], 2, 368),
])
def test_mask_low_freqs(num_low_frequencies, accelerations, batch_size, dim):
    mask_func = RandomMask(num_low_frequencies, accelerations)
    shape = (batch_size, dim, dim, 2)
    mask, _ = mask_func(shape, seed=123)
    mask_shape = [1 for _ in shape]
    mask_shape[-2] = dim
    assert list(mask.shape) == mask_shape

    num_low_freqs_matched = False
    for num_low_freqs in num_low_frequencies:
####        num_low_freqs = round(dim * center_frac)
        pad = (dim - num_low_freqs + 1) // 2
        if np.all(mask[pad:(pad + num_low_freqs)].numpy() == 1):
            num_low_freqs_matched = True
    assert num_low_freqs_matched

@pytest.mark.parametrize("n", range(12, 20, 4))
def test_magic_mask(n):
    """
        It's hard to test the behavior for widths that are non-multiples of accel.
    """
    offset = None
    accel = 4
    mask_func = MagicMask([0], [4])
    mask = mask_func.accel_mask(n, accel, offset=0, num_low_frequencies=0)

    ### Apply mask in fft space to a random image then ifft back

    original = np.random.normal(size=n)
    #original = np.zeros(n)
    #original[3] = 1.0

    data = np.fft.ifftshift(original)
    data = np.fft.fft(data, norm="ortho")
    data = np.fft.fftshift(data)

    #pdb.set_trace()
    data = data * mask + 0.0

    data = np.fft.ifftshift(data)
    data = np.fft.ifft(data, norm="ortho")
    image = np.fft.fftshift(data)

    image = to_tensor(image)
    ### Check
    image_padded = torch.cat((image, image), dim=0)
    for r in range(accel):
        shift = (r*n)//accel
        remainder = (r*n) % accel
        delta = remainder/accel
        omega = cmath.exp(-2j*cmath.pi*r/accel)
        omega_tensor = transforms.complex_scalar_to_tensor(omega)
        shifted_raw = image_padded[shift:(n+shift)]
        # if remainder != 0:
        #     shifted_raw_next = image_padded[(shift-1):(n+shift-1)]
        #     shifted_out = (1-delta)*shifted_raw + delta * shifted_raw_next
        # pdb.set_trace()
        shifted_mult = transforms.complex_mult(omega_tensor, shifted_raw)
        if n % accel == 0:
            assert torch.allclose(image, shifted_mult, rtol=1e-03, atol=1e-06) 
        else:
            assert torch.allclose(image, shifted_mult, rtol=1e-01, atol=1e-02)
