# Supplementary material for: Multi-level pooling encoder–decoder convolution neural network for MRI reconstruction
Source: PeerJ Comput Sci. 2022 Mar 30;8:e934. doi: 10.7717/peerj-cs.934 (PMC9044365; doi:10.7717/peerj-cs.934)
Supplement: Supplemental Information 1 [file peerj-cs-08-934-s001.zip › fastMRI-mlped/banding_removal/fastmri/common/__init__.py]

"""
Copyright (c) Facebook, Inc. and its affiliates.

This source code is licensed under the MIT license found in the
LICENSE file in the root directory of this source tree.
"""
