# Supplementary material for: Multi-level pooling encoder–decoder convolution neural network for MRI reconstruction
Source: PeerJ Comput Sci. 2022 Mar 30;8:e934. doi: 10.7717/peerj-cs.934 (PMC9044365; doi:10.7717/peerj-cs.934)
Supplement: Supplemental Information 1 [file peerj-cs-08-934-s001.zip › fastMRI-mlped/banding_removal/fastmri/data/volume_sampler.py]

"""
Copyright (c) Facebook, Inc. and its affiliates.

This source code is licensed under the MIT license found in the
LICENSE file in the root directory of this source tree.
"""

import math
import torch
import pdb
import collections
import numpy as np
from torch.utils.data import Sampler
import torch.distributed as dist

class VolumeSampler(Sampler):
    """
        Based on pytorch DistributedSampler
        The difference is that all instances from the same
        volume need to go to the same node.
        dataset examples is a list of tuples (fname, instance),
        where fname is essentially the volume name (actually a filename).
    """

    def __init__(self, dataset):
        self.dataset = dataset
        self.world_size = dist.get_world_size()
        self.rank = dist.get_rank()
        self.epoch = 0

        # All nodes
        self.all_volume_names = np.array(sorted(list({example[0] for example in self.dataset.examples})))
        self.all_volumes_split = np.array_split(self.all_volume_names, self.world_size)

        # This node
        self.volumes = self.all_volumes_split[self.rank]
        self.indices = []

        self.system_acquisition_local_count = dict.fromkeys(dataset.system_acquisitions, 0)
        self.system_acquisition_total_count = dict.fromkeys(dataset.system_acquisitions, 0)
        self.total_size = 0
        for i, example in enumerate(self.dataset.examples):
            vname = example[0]
            acquisition = example[-2]
            system = example[-1]
            key = system + '_' + acquisition
            if vname in self.volumes:
                self.indices.append(i)
                self.system_acquisition_local_count[key] += 1

            self.total_size += 1
            self.system_acquisition_total_count[key] += 1

        self.indices = np.array(self.indices)

        self.num_samples = len(self.indices)

    def __iter__(self):
        # deterministically shuffle based on epoch
        g = torch.Generator()
        g.manual_seed(self.epoch)
        ordering = torch.randperm(self.num_samples, generator=g).tolist()
        indices_shuffled = self.indices[ordering]
        return iter(indices_shuffled.tolist())

    def __len__(self):
        return self.num_samples

    def set_epoch(self, epoch):
        self.epoch = epoch
