# Supplementary material for: Multi-level pooling encoder–decoder convolution neural network for MRI reconstruction
Source: PeerJ Comput Sci. 2022 Mar 30;8:e934. doi: 10.7717/peerj-cs.934 (PMC9044365; doi:10.7717/peerj-cs.934)
Supplement: Supplemental Information 1 [file peerj-cs-08-934-s001.zip › fastMRI-mlped/banding_removal/fastmri/logging_mixin.py]

"""
Copyright (c) Facebook, Inc. and its affiliates.

This source code is licensed under the MIT license found in the
LICENSE file in the root directory of this source tree.
"""


import logging
import sys
import pdb
import shutil
from tensorboardX import SummaryWriter


class TensorboardHandler(logging.Handler):
    def __init__(self, writer, tag):
        self.writer = writer
        self.tag = tag
        super().__init__()
    def emit(self, record):
        log_entry = self.format(record)
        #tag, text_string, global_step=None, walltime=None
        if self.writer.file_writer is not None:
            self.writer.add_text(self.tag, log_entry)

class LoggerWriter:
    def __init__(self, level, stream):
        self.level = level
        self._stream = stream 

    def write(self, message):
        if message != '\n':
            self.level(message)
        self._stream.write(message)
        self._stream.flush()

    def flush(self):
        self.level("")
        self._stream.flush()
        
class LoggingMixin(object):
    def initial_setup(self, args):
        #print(f"Setting up logging, rank: {args.rank}")
        root = logging.getLogger()
        root.handlers = []

        if args.debug:
            root.setLevel(logging.DEBUG)
        else:
            root.setLevel(logging.INFO)
        
        formatter = logging.Formatter('%(asctime)s | %(message)s')

        # When using distributed training only send a single process to stdout
        if args.rank == 0:
            ch = logging.StreamHandler(sys.stdout)
            ch.setFormatter(formatter)
            root.addHandler(ch)
        
        # send log to a file as well
        fh = logging.FileHandler(self.exp_dir / f'stdout_{args.rank}.log', 'w')
        fh.setFormatter(formatter)
        root.addHandler(fh)

        # For debug messages
        debugh = logging.FileHandler(self.exp_dir / f'debug_{args.rank}.log', 'w')
        debugh.setFormatter(formatter)
        debugh.setLevel(logging.DEBUG)
        root.addHandler(debugh)

        self.tensorboard_dir = self.exp_dir / 'tensorboard'

        if not args.is_distributed:
            shutil.rmtree(str(self.tensorboard_dir), ignore_errors=True)
            self.tensorboard_dir.mkdir(exist_ok=True)

        if args.rank == 0:
            log_dir = self.tensorboard_dir / "main"
        else:
            log_dir = self.tensorboard_dir / f"node{args.rank:03}"
        self.tensorboard = SummaryWriter(log_dir=str(log_dir))
        root.addHandler(TensorboardHandler(self.tensorboard, f"log{args.rank}"))
        logging.info(f"Tensorboard logging to {self.tensorboard_dir.resolve()}")
        self.global_step = 0
        super().initial_setup(args)

    def count_parameters(self, model):
        nparams = 0
        group_idx = 0
        nlayers = 0
        for param in model.parameters():
            group_size = 1
            for g in param.size():
                group_size *= g
            nparams += group_size
            group_idx += 1
            if len(param.shape) >= 2:
                nlayers += 1
        
        return nparams, nlayers

    def model_setup(self, args):
        super().model_setup(args)
        nparams, nlayers = self.count_parameters(self.model)
        logging.info(f"Model parameters: {nparams:,} layers: {nlayers}")

    def start_of_batch_hook(self, progress, logging_epoch):
        super().start_of_batch_hook(progress, logging_epoch)
        self.global_step += 1

    def add_losses_to_tensorboard(self, losses):
        for loss_key, loss_value in losses.items():
            self.tensorboard.add_scalar(loss_key, loss_value, global_step=self.global_step)

    def training_loss_hook(self, progress, losses, logging_epoch):
        super().training_loss_hook(progress, losses, logging_epoch)
        self.add_losses_to_tensorboard(losses)

    def test_loss_hook(self, losses):
        super().test_loss_hook(losses)
        self.add_losses_to_tensorboard(losses)

    def postrun(self):
        logging.info(f"Tensorboard logs at {self.tensorboard_dir.resolve()}")
        if self.args.rank == 0:
            self.tensorboard.export_scalars_to_json(self.exp_dir / "json_tensorboard.json")
        self.tensorboard.close()
