# Supplementary material for: Multi-level pooling encoder–decoder convolution neural network for MRI reconstruction
Source: PeerJ Comput Sci. 2022 Mar 30;8:e934. doi: 10.7717/peerj-cs.934 (PMC9044365; doi:10.7717/peerj-cs.934)
Supplement: Supplemental Information 1 [file peerj-cs-08-934-s001.zip › fastMRI-mlped/banding_removal/fastmri/model/classifiers/resnet_r1.py]

"""
Copyright (c) Facebook, Inc. and its affiliates.

This source code is licensed under the MIT license found in the
LICENSE file in the root directory of this source tree.
"""

import torch
from torch import nn
from torch.nn import functional as F
from torch.autograd import Variable
import torch.utils.data
import torch.utils.data.distributed
import numpy as np
import pdb

kernel_size = 5

class Discriminator(nn.Module):
    """
        Known to work well as a GAN discriminator
        
    """
    def __init__(self, num_classes=1, args=None):
        super().__init__()
        #self.embed_size = 1
        #s0 = self.s0 = args.smallest_res
        nf = self.nf = 64 #args.ndf
        #nf_max = self.nf_max = args.ndf_max

        # Submodules
        nlayers = 1
        self.nf0 = nf * 2**nlayers

        blocks = [
            ResnetBlock(nf, nf),
            ResnetBlock(nf, nf),
            #ResnetBlock(nf, nf),
        ]

        for i in range(nlayers):
            nf0 = nf * 2**i
            nf1 = nf * 2**(i+1)
            blocks += [
                #nn.AvgPool2d(2, stride=2, padding=0),
                nn.MaxPool2d(4, stride=4, padding=0),
                ResnetBlock(nf0, nf1),
                ResnetBlock(nf1, nf1),
                #ResnetBlock(nf1, nf1),
            ]

        # Initial up-channeling conv
        self.conv_img = nn.Conv2d(3, 1*nf, kernel_size=kernel_size, padding=kernel_size//2)

        self.resnet = nn.Sequential(*blocks)

        # Final stage is standard avg-pool followed by linear
        self.pool_max = nn.MaxPool2d(4, stride=4, padding=0)
        self.pool = nn.AdaptiveAvgPool2d((1,1))
        self.fc = nn.Linear(self.nf0, num_classes)
        self.norm = nn.InstanceNorm2d(3, affine=False, eps=0.0)

        for m in self.modules():
            if isinstance(m, nn.Conv2d):
                nn.init.kaiming_normal_(m.weight, mode='fan_in', nonlinearity='relu')
            elif isinstance(m, (nn.BatchNorm2d, nn.GroupNorm)):
                if m.weight is not None:
                    nn.init.constant_(m.weight, 1)
                    nn.init.constant_(m.bias, 0)

    def forward(self, x):
        batch_size = x.size(0)
        out = x
        
        out = self.norm(out)
        #pdb.set_trace()
        out = self.conv_img(out)
        out = self.resnet(out)
        out = self.pool_max(out)
        out = self.pool(out)
        out = out.view(batch_size, self.nf0)
        out = self.fc(actvn(out))
        
        return out


class ResnetBlock(nn.Module):
    def __init__(self, fin, fout, fhidden=None):
        super().__init__()
        # Attributes
        self.learned_shortcut = (fin != fout)
        self.fin = fin
        self.fout = fout
        if fhidden is None:
            self.fhidden = min(fin, fout)
        else:
            self.fhidden = fhidden

        # Submodules
        self.norm_0 = nn.GroupNorm(self.fin//32, self.fin)

        self.conv_0 = nn.Conv2d(self.fin, self.fhidden, 
            kernel_size, stride=1, padding=kernel_size//2, bias=False)

        self.norm_1 = nn.GroupNorm(self.fhidden//32, self.fhidden)

        self.conv_1 = nn.Conv2d(self.fhidden, self.fout, 
            kernel_size, stride=1, padding=kernel_size//2, bias=False)

        if self.learned_shortcut:
            self.conv_s = nn.Conv2d(self.fin, self.fout, 
                1, stride=1, padding=0, bias=False)

    def forward(self, x):
        x_s = self._shortcut(x)
        dx = self.conv_0(actvn(self.norm_0(x)))
        dx = self.conv_1(actvn(self.norm_1(dx)))
        out = x_s + dx

        return out

    def _shortcut(self, x):
        if self.learned_shortcut:
            x_s = self.conv_s(x)
        else:
            x_s = x
        return x_s


def actvn(x):
    return F.relu(x)
    #return F.leaky_relu(x, 2e-1)
