# Supplementary material for: Multi-level pooling encoder–decoder convolution neural network for MRI reconstruction
Source: PeerJ Comput Sci. 2022 Mar 30;8:e934. doi: 10.7717/peerj-cs.934 (PMC9044365; doi:10.7717/peerj-cs.934)
Supplement: Supplemental Information 1 [file peerj-cs-08-934-s001.zip › fastMRI-mlped/banding_removal/fastmri/model/public_unet.py]

"""
Copyright (c) Facebook, Inc. and its affiliates.

This source code is licensed under the MIT license found in the
LICENSE file in the root directory of this source tree.
"""

import torch
from torch import nn
from torch.nn import functional as F


class ConvBlock(nn.Module):
    """
    A Convolutional Block that consists of two convolution layers each followed by
    instance normalization, relu activation and dropout.
    """

    def __init__(self, in_chans, out_chans, drop_prob, variant=None, ks=3, pad=1, dil=1, num_group=1):
        """
        Args:
            in_chans (int): Number of channels in the input.
            out_chans (int): Number of channels in the output.
            drop_prob (float): Dropout probability.
            variant (string): Variant of Convolutional Block ('dense', 'res', or None).
            ks (int): Kernel size.
            pad (int): Padding.
        """
        super().__init__()

        self.in_chans = in_chans
        self.out_chans1 = out_chans
        self.out_chans2 = out_chans
        self.drop_prob = drop_prob
        self.variant = variant

        if variant == 'dense':
            self.out_chans1 = out_chans//2
            self.out_chans2 = out_chans - out_chans//2
        elif variant == 'res':
            self.out_chans2 = out_chans - min(in_chans, out_chans//2)

        self.layer1 = nn.Sequential(
            nn.Conv2d(in_chans, self.out_chans1, kernel_size=ks, padding=pad, dilation=dil, groups=num_group),
            nn.InstanceNorm2d(out_chans),
            nn.ReLU(),
            nn.Dropout2d(drop_prob)
        )

        self.layer2 = nn.Sequential(
            nn.Conv2d(self.out_chans1, self.out_chans2, kernel_size=ks, padding=pad, dilation=dil, groups=num_group),
            nn.InstanceNorm2d(out_chans),
            nn.ReLU(),
            nn.Dropout2d(drop_prob)
        )

    def forward(self, input):
        """
        Args:
            input (torch.Tensor): Input tensor of shape [batch_size, self.in_chans, height, width]
        Returns:
            (torch.Tensor): Output tensor of shape [batch_size, self.out_chans, height, width]
        """
        x1 = self.layer1(input)
        x2 = self.layer2(x1)

        if self.variant == 'dense':
            return torch.cat((x2, x1), 1)
        elif self.variant == 'res':
            return torch.cat((x2, input[:, :min(self.in_chans, self.out_chans1//2)]), 1)
        else:
            return x2

    def __repr__(self):
        return f'ConvBlock(in_chans={self.in_chans}, out_chans1={self.out_chans1}, out_chans2={self.out_chans2} ' \
               f'drop_prob={self.drop_prob}, variant={self.variant})'


class UnetModel(nn.Module):
    """
    PyTorch implementation of a U-Net model.

    This is based on:
        Olaf Ronneberger, Philipp Fischer, and Thomas Brox. U-net: Convolutional networks
        for biomedical image segmentation. In International Conference on Medical image
        computing and computer-assisted intervention, pages 234–241. Springer, 2015.
    """

    def __init__(self, in_chans, out_chans, chans, num_pool_layers, drop_prob, variant=None, kernel_size=3, padding=1, dilation=1, groups=1):
        """
        Args:
            in_chans (int): Number of channels in the input to the U-Net model.
            out_chans (int): Number of channels in the output to the U-Net model.
            chans (int): Number of output channels of the first convolution layer.
            num_pool_layers (int): Number of down-sampling and up-sampling layers.
            drop_prob (float): Dropout probability.
        """
        super().__init__()

        self.in_chans = in_chans
        self.out_chans = out_chans
        self.chans = chans
        self.num_pool_layers = num_pool_layers
        self.drop_prob = drop_prob

        self.down_sample_layers = nn.ModuleList([ConvBlock(in_chans, chans, drop_prob, variant=variant, ks=kernel_size, pad=padding, dil=dilation, num_group=groups)])
        ch = chans
        for i in range(num_pool_layers - 1):
            self.down_sample_layers += [ConvBlock(ch, ch * 2, drop_prob, variant=variant, ks=kernel_size, pad=padding, dil=dilation, num_group=groups)]
            ch *= 2
        self.conv = ConvBlock(ch, ch, drop_prob, variant=variant, ks=kernel_size, pad=padding, dil=dilation, num_group=groups)

        self.up_sample_layers = nn.ModuleList()
        for i in range(num_pool_layers - 1):
            self.up_sample_layers += [ConvBlock(ch * 2, ch // 2, drop_prob, variant=variant, ks=kernel_size, pad=padding, dil=dilation, num_group=groups)]
            ch //= 2
        self.up_sample_layers += [ConvBlock(ch * 2, ch, drop_prob, variant=variant, ks=kernel_size, pad=padding, dil=dilation, num_group=groups)]
        self.conv2 = nn.Sequential(
            nn.Conv2d(ch, ch // 2, kernel_size=1),
            nn.Conv2d(ch // 2, out_chans, kernel_size=1),
            nn.Conv2d(out_chans, out_chans, kernel_size=1),
        )

    def forward(self, input, *args):
        """
        Args:
            input (torch.Tensor): Input tensor of shape [batch_size, self.in_chans, height, width]

        Returns:
            (torch.Tensor): Output tensor of shape [batch_size, self.out_chans, height, width]
        """
        stack = []
        output = input
        # Apply down-sampling layers
        for layer in self.down_sample_layers:
            output = layer(output)
            stack.append(output)
            output = F.max_pool2d(output, kernel_size=2)

        output = self.conv(output)

        # Apply up-sampling layers
        for layer in self.up_sample_layers:
            downsample_layer = stack.pop()
            layer_size = (downsample_layer.shape[-2], downsample_layer.shape[-1])
            output = F.interpolate(output, size=layer_size, mode='bilinear', align_corners=False)
            output = torch.cat([output, downsample_layer], dim=1)
            output = layer(output)

        return self.conv2(output)


class Push(nn.Module):
    pass


class Pop(nn.Module):
    pass


def conv(in_channels, out_channels, transpose=False, kernel_size=3):
    if transpose:
        yield nn.ConvTranspose2d(in_channels, out_channels, 2, 2, bias=False)
    else:
        yield nn.Conv2d(in_channels, out_channels, kernel_size, 1, kernel_size // 2, bias=False)
    yield nn.InstanceNorm2d(out_channels)
    yield nn.LeakyReLU(0.2, True)


class UnetModel2(nn.Module):
    def __init__(self, in_chans, out_chans, chans):
        super().__init__()
        c = chans
        self.layers = nn.ModuleList([
            *conv(in_chans, 1 * c), *conv(1 * c, 1 * c), Push(), nn.AvgPool2d(2, 2),
            *conv(1 * c, 2 * c), *conv(2 * c, 2 * c), Push(), nn.AvgPool2d(2, 2),
            *conv(2 * c, 4 * c), *conv(4 * c, 4 * c), Push(), nn.AvgPool2d(2, 2),
            *conv(4 * c, 8 * c), *conv(8 * c, 8 * c), Push(), nn.AvgPool2d(2, 2),
            *conv(8 * c, 16 * c), *conv(16 * c, 16 * c), *conv(16 * c, 8 * c, transpose=True), Pop(),
            *conv(16 * c, 8 * c), *conv(8 * c, 8 * c), *conv(8 * c, 4 * c, transpose=True), Pop(),
            *conv(8 * c, 4 * c), *conv(4 * c, 4 * c), *conv(4 * c, 2 * c, transpose=True), Pop(),
            *conv(4 * c, 2 * c), *conv(2 * c, 2 * c), *conv(2 * c, 1 * c, transpose=True), Pop(),
            *conv(2 * c, 1 * c), *conv(1 * c, 1 * c), nn.Conv2d(1 * c, out_chans, 1),
        ])

    def forward(self, input, *args):
        self.stack = []
        x = input
        for lyr in self.layers:
            if isinstance(lyr, Push):
                self.stack.append(x)
            elif isinstance(lyr, Pop):
                x = torch.cat([x, self.stack.pop()], dim=1)
            else:
                x = lyr(x)
        return x


def unet(args):
    return UnetModel(
        in_chans=1,
        out_chans=1,
        chans=args.num_chans,
        num_pool_layers=args.num_pools,
        drop_prob=args.drop_prob)
