# Supplementary material for: Multi-level pooling encoder–decoder convolution neural network for MRI reconstruction
Source: PeerJ Comput Sci. 2022 Mar 30;8:e934. doi: 10.7717/peerj-cs.934 (PMC9044365; doi:10.7717/peerj-cs.934)
Supplement: Supplemental Information 1 [file peerj-cs-08-934-s001.zip › fastMRI-mlped/banding_removal/fastmri/optimizer/__init__.py]

"""
Copyright (c) Facebook, Inc. and its affiliates.

This source code is licensed under the MIT license found in the
LICENSE file in the root directory of this source tree.
"""


import torch
import torch.optim

def load(p, args):
    if args.method == "adam":
        # Default is 0.9, 0.999, so we kind of immitate that
        if args.beta2 is None:
            beta2 = 1-((1-args.momentum)/100)
        else:
            beta2 = args.beta2
        optimizer = torch.optim.Adam(p, lr=args.lr, betas=(args.momentum, beta2),
            weight_decay=args.decay, eps=args.adam_eps)
    elif args.method == "sgd":
        optimizer = torch.optim.SGD(p, lr=args.lr, momentum=args.momentum,
            weight_decay=args.decay)
    elif args.method == "rmsprop":
        optimizer = torch.optim.RMSprop(p, lr=args.lr, momentum=args.momentum,
            weight_decay=args.decay)
    elif args.method == "lbfgs":
        optimizer = torch.optim.LBFGS(p, lr=args.lr)
    else:
        raise Exception(f"Unrecognised optimizer method name: {args.method}")

    return optimizer
