# Supplementary material for: Multi-level pooling encoder–decoder convolution neural network for MRI reconstruction
Source: PeerJ Comput Sci. 2022 Mar 30;8:e934. doi: 10.7717/peerj-cs.934 (PMC9044365; doi:10.7717/peerj-cs.934)
Supplement: Supplemental Information 1 [file peerj-cs-08-934-s001.zip › fastMRI-mlped/banding_removal/fastmri/orientation_adversary/adversary_mixin.py]

"""
Copyright (c) Facebook, Inc. and its affiliates.

This source code is licensed under the MIT license found in the
LICENSE file in the root directory of this source tree.
"""


import torch
from torch.nn import functional as F
from torch import nn
from torch import autograd

import pdb
import logging
from fastmri.data import transforms
from fastmri import model
from fastmri.model.classifiers.torchvision_resnet import Resnet50
from fastmri.model.classifiers.unpooled_resnet import UnpooledResnet50
from fastmri.model.classifiers.resnet_r1 import Discriminator
from fastmri.model.classifiers.resnet_r1_wide import WideDiscriminator
from fastmri.model.classifiers.resnet_r1_simple import SimpleDiscriminator

class AdversaryModel(nn.Module):
    """
        By storing the adversary in the same model object
        we avoid a lot of extra boilerplate code.
    """
    def __init__(self, prediction_model, adversary_model):
        super().__init__()
        self.prediction_model = prediction_model
        self.adversary_model = adversary_model
    def forward(self, *args, **kwargs):
        """
            Evaluating the adversary and prediction models both need
            to use the forward method to work with distributed learning
        """
        if 'adversary' in kwargs and kwargs['adversary']:
            return self.adversary_model(*args) # Doesn't take kwargs
        else:
            return self.prediction_model(*args, **kwargs)
        
class AdversaryEnsemble(nn.Module):
    """
        Multiple adversaries
    """
    def __init__(self, nadvs, Adversary, **kwargs):
        super().__init__()
        self.adversaries = nn.ModuleList()
        for i in range(nadvs):
            self.adversaries.append(Adversary(**kwargs))
        
    def forward(self, *args):
        # Apply to each and concat results
        results = []
        for adversary in self.adversaries:
            results.append(adversary(*args))

        return torch.cat(results, dim=1)
        

class AdversaryMixin(object):
    """
     TODO: I need to make this more generic and reusable
    """
    def initial_setup(self, args):
        super().initial_setup(args)
        if args.batch_size != 1:
            raise Exception("trainer requires batch_size 1")
        self.display_batch_size = 1
        self.img_shape = (args.resolution_width, args.resolution_height)

        if args.warmup_adversary_from > args.adversary_epoch_from:
            raise Exception("warmup_adversary_from > adversary_epoch_from. Bad configuration!")
        if not args.orientation_augmentation:
            raise Exception("Orientation augmentation required for adversary")

    def model_setup(self, args):
        super().model_setup(args)
        
        # Load adversary model as well
        logging.info("Loading adversary model")
        if args.adversary_model == "shallow":
            Adversary = Discriminator
        elif args.adversary_model == "wide":
            Adversary = WideDiscriminator
        elif args.adversary_model == "simple":
            Adversary = SimpleDiscriminator
        elif args.adversary_model == "unpooled_resnet50":
            Adversary = UnpooledResnet50
        elif args.adversary_model == "resnet50":
            Adversary = Resnet50
        else:
            raise Exception(f"Adversary model {args.adversary_model} not recognised")

        if args.number_of_adversaries > 1:
            adversary_model = AdversaryEnsemble(args.number_of_adversaries, 
                Adversary, num_classes=1, args=args)
        else:
            adversary_model = Adversary(num_classes=1, args=args)

        self.model = AdversaryModel(
            prediction_model=self.model, 
            adversary_model=adversary_model.cuda())

        nparams, nlayers = self.count_parameters(self.model.prediction_model)
        logging.info(f"Predictor parameters: {nparams:,} layers: {nlayers}")
        nparams, nlayers = self.count_parameters(self.model.adversary_model)
        logging.info(f"Adversary parameters: {nparams:,} layers: {nlayers}")

    def parameter_groups_setup(self, args):
        if args.dont_learn_predictor:
            prediction_scaling = 0.0
        else:
            prediction_scaling = 1.0

        self.parameter_groups = [
                    {'params': self.model.prediction_model.parameters(),
                     'group_scaling': prediction_scaling},
                    {'params': self.model.adversary_model.parameters(), 
                     'group_scaling': args.adversary_lr_scale,
                     'weight_decay': args.adversary_weight_decay}
        ]

    def predictor_adv_loss(self, prediction_reorien, true_label):
        bs, ch, h, w = prediction_reorien.shape
        args = self.args
        if self.runinfo["at_epoch"] >= args.adversary_epoch_from:
            ### Apply resnet
            toggle_grad(self.model.adversary_model, False)
            orientation_prediction = self.model(prediction_reorien, adversary=True)

            if args.adv_target_uncertain:
                false_label = 1 - true_label
            else:
                false_label = 0.5*torch.ones((bs, args.number_of_adversaries)).cuda()
            
            orien_loss_predictor = F.binary_cross_entropy_with_logits(orientation_prediction, false_label)
            orien_loss_predictor = orien_loss_predictor*args.adversary_strength
            #pdb.set_trace()
        else:
            orien_loss_predictor = torch.tensor(0.0).cuda()
        return orien_loss_predictor

    def adversary_adv_loss(self, prediction_reorien, true_label):
        args = self.args
        if self.runinfo["at_epoch"] >= args.warmup_adversary_from:
            # Encourage the adversary to predict the correct orientation
            toggle_grad(self.model.adversary_model, True)
            prediction_reorien_adv = prediction_reorien.detach()
            prediction_reorien_adv.requires_grad_() #TODO Might not be required
            orientation_prediction_adv = self.model(prediction_reorien_adv, adversary=True)
            orien_loss_adv = F.binary_cross_entropy_with_logits(orientation_prediction_adv, true_label)

            # Prediction error for logging
            correct = (orientation_prediction_adv>0).float() == true_label
            accuracy = correct.float().mean()
            #pdb.set_trace()

            if args.reg_param > 0:
                reg = args.reg_param * compute_grad2(
                    orientation_prediction_adv, 
                    prediction_reorien_adv).mean()
            else:
                reg = torch.tensor(0.0).cuda()
        else:
            reg = torch.tensor(0.0).cuda()
            orien_loss_adv = torch.tensor(0.0).cuda()
            accuracy = torch.tensor(0.0).cuda()
            orientation_prediction_adv = torch.tensor(0.0).cuda()
        return orien_loss_adv, orientation_prediction_adv.mean(), accuracy, reg

    def additional_training_loss_terms(self, loss_dict, batch, prediction, target):
        """
            Adds the orientation adversary terms to the loss_dict
        """
        args = self.args
        loss_dict, batch, prediction, target = super().additional_training_loss_terms(
                                                    loss_dict, batch, prediction, target)
        if prediction is None:
            raise Exception("AdversaryMixin only supports Trainers which output prediction from the training_loss")
        bs, ch, h, w = prediction.shape

        # Orientation augmentation
        is_rotated = batch['attrs_dict']['rotated'].cuda()
        prediction_rot = prediction.transpose(-2, -1)
        # If tagged as rotated then rotate (transpose) it back
        prediction_reorien = torch.where(is_rotated, prediction_rot, prediction)
        true_label = is_rotated.float()[..., None]
        true_label = true_label.expand(bs, args.number_of_adversaries)

        # change to three input channels so we can use standard resnet models
        prediction_reorien = prediction_reorien.expand(-1, 3, -1, -1)

        # Normalize to std 1 centered
        prediction_reorien = prediction_reorien - prediction_reorien.mean()
        prediction_reorien = prediction_reorien.div(prediction_reorien.std())

        orien_loss_predictor = self.predictor_adv_loss(prediction_reorien, true_label)
        orien_loss_adv, opred, accuracy, reg = self.adversary_adv_loss(prediction_reorien, true_label)

        pred_loss = loss_dict['train_loss']
        total_loss = pred_loss + orien_loss_predictor + orien_loss_adv + reg

        #pdb.set_trace()
        loss_dict = { **loss_dict,
            'train_loss': total_loss, 
            'pred_loss': pred_loss,
            'pred_orien': orien_loss_predictor,
            'accu_orien': accuracy,
            'adv_bias': opred,
            'adv_orien': orien_loss_adv,
            'reg': reg}

        if args.debug:
            # Monitor the contribution from the two loss terms to the predictor
            prediction_reorien.register_hook(lambda g: self.grad_log(g, "adversary -> predictor"))
            prediction.register_hook(lambda g: self.grad_log(g, "predictor + adversary"))
            orientation_prediction_adv.register_hook(lambda g: self.grad_log(g, "adversary"))
            reg.register_hook(lambda g: self.grad_log(g, "reg"))
            
        return loss_dict, batch, prediction, target

    def training_loss_hook(self, progress, losses, logging_epoch):
        super().training_loss_hook(progress, losses, logging_epoch)
        epoch = self.runinfo["at_epoch"]
        if epoch < self.args.warmup_adversary_from:
            return

        warm = (epoch >= self.args.warmup_adversary_from) and (epoch < self.args.adversary_epoch_from)

        if logging_epoch:
            logging.info(
                f"pred: {losses['instantaneous_pred_loss']:1.4f} "
                f"pred or: {losses['instantaneous_pred_orien']:1.4f} " 
                f"adv or: {losses['instantaneous_adv_orien']:1.4f} "
                f"acc: {losses['instantaneous_accu_orien']:1.0f} "
                f"bias: {losses['instantaneous_adv_bias']:1.2e} "
                f"reg: {losses['instantaneous_reg']:1.1e} warm: {warm}")
            logging.info(
                f"Running acc: {losses['average_accu_orien']:1.3f}")

    def grad_log(self, g, name):
        logging.info(f"    Norm of gradient from {name}: {g.norm().item():1.2e}")
        return g

def toggle_grad(model, requires_grad):
    for p in model.parameters():
        p.requires_grad_(requires_grad)

def compute_grad2(d_out, x_in):
    batch_size = x_in.size(0)
    grad_dout = autograd.grad(
        outputs=d_out.sum(), inputs=x_in,
        create_graph=True, retain_graph=True, only_inputs=True
    )[0]
    grad_dout2 = grad_dout.pow(2)
    assert(grad_dout2.size() == x_in.size())
    reg = grad_dout2.view(batch_size, -1).sum(1)
    return reg
