# Supplementary material for: Multi-level pooling encoder–decoder convolution neural network for MRI reconstruction
Source: PeerJ Comput Sci. 2022 Mar 30;8:e934. doi: 10.7717/peerj-cs.934 (PMC9044365; doi:10.7717/peerj-cs.934)
Supplement: Supplemental Information 1 [file peerj-cs-08-934-s001.zip › fastMRI-mlped/banding_removal/fastmri/orientation_adversary/test_adversary.py]

"""
Copyright (c) Facebook, Inc. and its affiliates.

This source code is licensed under the MIT license found in the
LICENSE file in the root directory of this source tree.
"""

import sys
sys.path.append(sys.path[0] + "/../..")

import logging
import pdb
import cmath
from argparse import Namespace

import numpy as np
import torch
from torch import nn
from torch.nn import functional as F
from PIL import Image

from fastmri.data import transforms
from fastmri.orientation_adversary.adversary_mixin import toggle_grad, compute_grad2

class ReferenceTrainer(object):
    """
        This is a simplification of a known good implementation
    """
    def __init__(self, generator, discriminator, use_reg=False):
        self.generator = generator
        self.discriminator = discriminator
        self.use_reg = use_reg

    def generator_loss(self, z):
        toggle_grad(self.generator, True)
        toggle_grad(self.discriminator, False)
        self.generator.train()
        self.discriminator.train()

        x_fake = self.generator(z)

        d_fake = self.discriminator(x_fake)
        gloss = self.compute_loss(d_fake, 0)
        return gloss, x_fake

    def generator_trainstep(self, z):
        gloss, x_fakes = self.generator_loss(z)
        gloss.backward()
        return gloss.item()

    def discriminator_trainstep(self, z):
        toggle_grad(self.generator, False)
        toggle_grad(self.discriminator, True)
        self.generator.train()
        self.discriminator.train()

        # On fake data
        with torch.no_grad():
            x_fake = self.generator(z)

        x_fake.requires_grad_()
        d_fake = self.discriminator(x_fake)
        dloss = self.compute_loss(d_fake, 1)

        dloss.backward(retain_graph=True)

        if self.use_reg:
            reg = compute_grad2(d_fake, x_fake).mean()
            reg.backward()
        else:
            reg = torch.tensor(0.)

        toggle_grad(self.discriminator, False)


        return dloss.item(), reg.item(), x_fake.detach()

    def compute_loss(self, d_out, target):
        targets = d_out.new_full(size=d_out.size(), fill_value=target)
        loss = F.binary_cross_entropy_with_logits(d_out, targets)
        return loss

def test_adversary():
    """ The adversary mixin uses a different way of computing the loss
        compared to the reference implementation, it only calls backwards once.
        This unit test just compares this technique to a reference version.
    """
    use_reg = True
    nchan = 10
    bs = 1
    prediction_model = nn.Linear(nchan, nchan)
    adversary_model = nn.Linear(nchan, 1)
    prediction_model.train()
    adversary_model.train()

    data = torch.empty(bs, 10).normal_()
    data.requires_grad_()

    true_label = torch.ones((bs, 1))

    # Forward pass through prediction model
    prediction_reorien = prediction_model(data)

    ### Apply resnet
    toggle_grad(adversary_model, False)
    orientation_prediction = adversary_model(prediction_reorien)

    # Encourage the predictor to trick the adversary TODO: Should this be 0.5 instead?
    false_label = 1 - true_label
    orien_loss_predictor = F.binary_cross_entropy_with_logits(orientation_prediction, false_label)
    orien_loss_predictor = orien_loss_predictor

    # Encourage the adversary to predict the correct orientation
    toggle_grad(adversary_model, True)
    prediction_reorien_adv = prediction_reorien.detach()
    prediction_reorien_adv.requires_grad_() #TODO Might not be required
    orientation_prediction_adv = adversary_model(prediction_reorien_adv)
    orien_loss_adv = F.binary_cross_entropy_with_logits(orientation_prediction_adv, true_label)

    # Prediction error for logging
    correct = (orientation_prediction_adv>0).float() == true_label
    accuracy = correct.float().mean()

    if use_reg:
        reg = compute_grad2(
            orientation_prediction_adv, 
            prediction_reorien_adv).mean()
    else:
        reg = torch.zeros_like(orien_loss_adv)

    total_loss = orien_loss_predictor + orien_loss_adv + reg

    total_loss.backward()

    adversary_grad = adversary_model.weight.grad.clone()
    prediction_grad = prediction_model.weight.grad.clone()

    adversary_model.zero_grad()
    prediction_model.zero_grad()

    ####################################
    ### Now try reference implementation
    trainer = ReferenceTrainer(prediction_model, adversary_model, use_reg=use_reg)
    
    dloss, reg, _ = trainer.discriminator_trainstep(data)
    gloss = trainer.generator_trainstep(data)
    
    ref_adversary_grad = adversary_model.weight.grad.clone()
    ref_prediction_grad = prediction_model.weight.grad.clone()

    assert torch.allclose(adversary_grad, ref_adversary_grad)
    assert torch.allclose(prediction_grad, ref_prediction_grad)
