# Supplementary material for: Multi-level pooling encoder–decoder convolution neural network for MRI reconstruction
Source: PeerJ Comput Sci. 2022 Mar 30;8:e934. doi: 10.7717/peerj-cs.934 (PMC9044365; doi:10.7717/peerj-cs.934)
Supplement: Supplemental Information 1 [file peerj-cs-08-934-s001.zip › fastMRI-mlped/banding_removal/fastmri/parameter_group_mixin.py]

"""
Copyright (c) Facebook, Inc. and its affiliates.

This source code is licensed under the MIT license found in the
LICENSE file in the root directory of this source tree.
"""

import logging
import math

class ParameterGroupMixin(object):
    """
        We separate any scalar parameters into a separate group,
        and give then a 10x smaller learning rate.
    """
    def parameter_groups_setup(self, args):
        main_group = []
        bias_group = []
        scalar_group = []

        for p in self.model.parameters():
            if p.dim() == 0:
                scalar_group.append(p)
            elif p.dim() == 1:
                bias_group.append(p)
                #print(p.shape)
            else:
                main_group.append(p)


        self.parameter_groups = [
                    {'params': main_group},
                    {'params': bias_group, 'group_scaling': args.bias_lr_scale},
                    {'params': scalar_group, 'group_scaling': args.bias_lr_scale}
        ]
        logging.info(f"Parameter groups | Main: {len(main_group)} Scalar: {len(scalar_group)} Bias: {len(bias_group)}")
