# Supplementary material for: Multi-level pooling encoder–decoder convolution neural network for MRI reconstruction
Source: PeerJ Comput Sci. 2022 Mar 30;8:e934. doi: 10.7717/peerj-cs.934 (PMC9044365; doi:10.7717/peerj-cs.934)
Supplement: Supplemental Information 1 [file peerj-cs-08-934-s001.zip › fastMRI-mlped/banding_removal/fastmri/trainer.py]

"""
Copyright (c) Facebook, Inc. and its affiliates.

This source code is licensed under the MIT license found in the
LICENSE file in the root directory of this source tree.
"""

from .base_trainer import BaseTrainer
from .checkpointing_mixin import CheckpointingMixin
from .distributed_mixin import DistributedMixin
from .learning_rate_mixin import LearningRateMixin
from .logging_mixin import LoggingMixin
from .training_loop_mixin import TrainingLoopMixin
from .transform_mixin import TransformMixin
from .visualization_mixin import VisualizationMixin
from .parameter_group_mixin import ParameterGroupMixin
from .ssim_loss_mixin import SSIMLossMixin
from .orientation_adversary.adversary_mixin import AdversaryMixin

class Trainer(object):
    def __new__(cls, args):
        bases = []
        if args.orientation_adversary:
            bases.append(AdversaryMixin)
        if args.is_distributed:
            bases.append(DistributedMixin)
        if args.ssim_loss:
            bases.append(SSIMLossMixin)
        if args.parameter_groups:
            bases.append(ParameterGroupMixin)

        bases += [VisualizationMixin, LoggingMixin, LearningRateMixin, CheckpointingMixin,
                 TransformMixin, TrainingLoopMixin, BaseTrainer]

        trainer = super().__new__(cls)
        cls = trainer.__class__
        trainer.__class__ = cls.__class__(cls.__name__, (cls, *bases), {})
        return trainer
