# Supplementary material for: Multi-level pooling encoder–decoder convolution neural network for MRI reconstruction
Source: PeerJ Comput Sci. 2022 Mar 30;8:e934. doi: 10.7717/peerj-cs.934 (PMC9044365; doi:10.7717/peerj-cs.934)
Supplement: Supplemental Information 1 [file peerj-cs-08-934-s001.zip › fastMRI-mlped/banding_removal/fastmri/transforms/kspace.py]

"""
Copyright (c) Facebook, Inc. and its affiliates.

This source code is licensed under the MIT license found in the
LICENSE file in the root directory of this source tree.
"""

import h5py
import torch
from collections import OrderedDict
from fastmri.data import transforms

import numpy as np
import random
import pdb

def est_sens_maps(kspace, start, end, apodize_hori=0.07):
    num_coils, height, width = kspace.shape
    mask = np.zeros(width, dtype=kspace.dtype)
    mask[start:end] = 1
    kspace = np.where(mask, kspace, 0)
    mask = np.exp(-(np.linspace(-1, 1, width) / apodize_hori) ** 2, dtype=kspace.dtype)
    kspace = kspace * mask
    sens_maps = np.fft.fftshift(np.fft.ifft2(np.fft.ifftshift(kspace), norm='ortho'))
    sens_maps /= np.sqrt(np.sum(np.abs(sens_maps) ** 2, axis=0, keepdims=True))
    return sens_maps


class KSpaceDataTransform(object):
    def __init__(self, args, mask_func, partition, use_seed=True):
        self.args = args
        self.mask_func = mask_func
        self.partition = partition
        self.use_seed = use_seed

    def __call__(self, target_ksp, target_im, attrs, fname, slice):
        kspace_np = target_ksp
        target_im = transforms.to_tensor(target_im)
        target_ksp = transforms.to_tensor(target_ksp)

        if self.args.coil_compress_coils:
            target_ksp = transforms.coil_compress(target_ksp, self.args.coil_compress_coils)

        if self.args.calculate_offsets_directly:
            krow = kspace_np.sum(axis=(0,1)) # flatten to a single row
            width = len(krow)
            offset = (krow != 0).argmax()
            acq_start = offset
            acq_end = width - (krow[::-1] != 0).argmax() #exclusive
        else:
            offset = None # Mask will pick randomly
            if self.partition == 'val' and 'mask_offset' in attrs:
                offset = attrs['mask_offset']

            acq_start = attrs['padding_left']
            acq_end = attrs['padding_right']

        #pdb.set_trace()

        seed = None if not self.use_seed else tuple(map(ord, fname))
        input_ksp, mask, num_lf = transforms.apply_mask(
            target_ksp, self.mask_func, 
            seed, offset,
            (acq_start, acq_end))

        #pdb.set_trace()

        sens_map = torch.Tensor(0)
        if self.args.compute_sensitivities:
            start_of_center_mask = (kspace_np.shape[-1] - num_lf + 1) // 2
            end_of_center_mask = start_of_center_mask + num_lf
            sens_map = est_sens_maps(kspace_np, start_of_center_mask, end_of_center_mask)
            sens_map = transforms.to_tensor(sens_map)

        if self.args.grappa_input:
            with h5py.File(self.args.grappa_input_path / self.partition / fname, 'r') as hf:
                kernel = transforms.to_tensor(hf['kernel'][slice])
                input_ksp = transforms.apply_grappa(input_ksp, kernel, target_ksp, mask)

        grappa_kernel = torch.Tensor(0)
        if self.args.grappa_path is not None:
            with h5py.File(self.args.grappa_path / self.partition / fname, 'r') as hf:
                grappa_kernel = transforms.to_tensor(hf['kernel'][slice])

        if self.args.grappa_target:
            with h5py.File(self.args.grappa_target_path / self.partition / fname, 'r') as hf:
                kernel = transforms.to_tensor(hf['kernel'][slice])
                target_ksp = transforms.apply_grappa(target_ksp.clone(), kernel, target_ksp, mask, sample_accel=2)
                target_im = transforms.root_sum_of_squares(transforms.complex_abs(transforms.ifft2(target_ksp)))

        input_im = transforms.ifft2(input_ksp)
        if not self.args.scale_inputs:
            scale = torch.Tensor([1.])
        else:
            abs_input = transforms.complex_abs(input_im)
            if self.args.scale_type == 'max':
                scale = torch.max(abs_input)
            else:
                scale = torch.mean(abs_input)

            input_ksp /= scale
            target_ksp /= scale
            target_im /= scale

        scale = scale.view([1, 1, 1])
        attrs_dict = dict(**attrs)

        return OrderedDict(
            input = input_ksp,
            target = target_ksp,
            target_im = target_im,
            mask = mask,
            grappa_kernel = grappa_kernel,
            scale = scale,
            attrs_dict = attrs_dict,
            fname = fname,
            slice = slice,
            num_lf = num_lf,
            sens_map = sens_map,
        )
