# Supplementary material for: Multi-level pooling encoder–decoder convolution neural network for MRI reconstruction
Source: PeerJ Comput Sci. 2022 Mar 30;8:e934. doi: 10.7717/peerj-cs.934 (PMC9044365; doi:10.7717/peerj-cs.934)
Supplement: Supplemental Information 1 [file peerj-cs-08-934-s001.zip › fastMRI-mlped/banding_removal/fastmri/transform_mixin.py]

"""
Copyright (c) Facebook, Inc. and its affiliates.

This source code is licensed under the MIT license found in the
LICENSE file in the root directory of this source tree.
"""

import pdb
from . import transforms
from .common.subsample import mask_factory
from .transforms.orientation import Orientation

class TransformMixin(object):
    def transform_setup(self, args):
        train_mask = mask_factory(args.mask_type, args.train_num_low_frequencies, args.train_accelerations)
        dev_mask = mask_factory(args.mask_type, args.num_low_frequencies, args.accelerations)

        Transform = transforms.load(args.data_transform)

        self.dev_transform = Transform(args, dev_mask, partition='val', use_seed=True)
        self.train_transform = Transform(args, train_mask, partition='train')

        if args.orientation_augmentation:
            self.train_transform = Orientation(after=self.train_transform, args=args)

        super().transform_setup(args)
