# Supplementary material for: Multi-level pooling encoder–decoder convolution neural network for MRI reconstruction
Source: PeerJ Comput Sci. 2022 Mar 30;8:e934. doi: 10.7717/peerj-cs.934 (PMC9044365; doi:10.7717/peerj-cs.934)
Supplement: Supplemental Information 1 [file peerj-cs-08-934-s001.zip › fastMRI-mlped/banding_removal/fastmri/visualization_mixin.py]

"""
Copyright (c) Facebook, Inc. and its affiliates.

This source code is licensed under the MIT license found in the
LICENSE file in the root directory of this source tree.
"""

import torch
import torchvision
import logging
import sys
import pdb
import numpy as np
from torch.nn import functional as F
from .common import image_grid
from .data import transforms
from fastmri.common import evaluate
from PIL import Image

class VisualizationMixin(object):
    def initial_setup(self, args):
        super().initial_setup(args)
        self.example_idx = 3 # From display loader

    def start_of_epoch_hook(self, epoch):
        if epoch == 0 and self.args.visual_first_epoch:
            self.visualize_dev(epoch)
            if not self.args.is_distributed:
                self.visualize_data_transform()

        super().start_of_epoch_hook(epoch)

    def end_of_epoch_hook(self, epoch):
        self.visualize_dev(epoch+1) #Start indexing at 1

        super().end_of_epoch_hook(epoch)

    def quantiles(self, x):
        x_np = x.flatten().to('cpu').numpy()
        qs = np.quantile(x_np, (0.001, 0.01, 0.1, 0.9, 0.99, 0.999))
        return ", ".join([f"{q:+1.1e}" for q in qs])

    def visualize_dev(self, epoch):
        self.model.eval()

        grid_size = self.args.display_count
        if grid_size == 0:
            return

        logging.debug("Saving visualizations")
        images_processed = 0

        grid_recons = None
        with torch.no_grad():
            for batch_idx, batch in enumerate(self.display_loader):
                output, target = self.predict(batch)
                target = transforms.center_crop_or_pad(target,
                        (self.args.resolution_height, self.args.resolution_width))
                output = transforms.center_crop_or_pad(output,
                        (self.args.resolution_height, self.args.resolution_width))

                if batch_idx == self.example_idx:
                    logging.info(f"output std: {output.std()} target std {target.std()}")
                    logging.info(f"output min: {output.min()} target min {target.min()}")
                    logging.info(f"output max: {output.max()} target max {target.max()}")
                    logging.debug(f"output (0.1, 1, 10, 90, 99, 99.9): {self.quantiles(output)}")
                    logging.debug(f"target (0.1, 1, 10, 90, 99, 99.9): {self.quantiles(target)}")

                if grid_recons is None:
                    grid_recons = torch.zeros(grid_size, output.shape[1],
                        output.shape[2], output.shape[3]).to(self.device)
                    grid_images = torch.zeros_like(grid_recons)
                    grid_iffts = torch.zeros_like(grid_recons)

                for j in range(output.shape[0]):
                    if images_processed >= grid_size:
                        break
                    grid_recons[images_processed, ...] = output.data[j, ...].float()
                    grid_images[images_processed, ...] = target.data[j, ...].float()

                    if self.args.display_ifft:
                        masked_kspace = batch['input']
                        ifft_abs = transforms.complex_abs(transforms.ifft2(masked_kspace)).squeeze(0)
                        masked_image = transforms.root_sum_of_squares(ifft_abs).unsqueeze(0)
                        masked_image = transforms.center_crop_or_pad(masked_image,
                                (self.args.resolution_height, self.args.resolution_width))
                        grid_iffts[images_processed, ...] = masked_image.data[j, ...].float()

                    images_processed += 1

            logging.debug(f"Copying visual images to cpu")
            sys.stdout.flush()
            grid_recons = grid_recons.cpu()
            grid_images = grid_images.cpu()
            grid_errors = torch.abs(grid_recons - grid_images)

            if self.args.rank == 0: # Only master task does visual
                self.save_images(grid_images, 'Target', epoch)
                self.save_images(grid_recons, 'Reconstruction', epoch)
                self.save_images(grid_errors, 'Error', epoch)

            logging.debug(f"Sent images to tensorboard and saved.")
            sys.stdout.flush()

            if self.args.display_ifft and self.args.rank == 0:
                grid_iffts = grid_iffts.cpu()
                self.save_images(grid_iffts, 'Ifft', epoch)

            image_dir = self.exp_dir / "grids"
            image_dir.mkdir(exist_ok=True)

            image_blocks = []
            losses = {'NMSE': [], 'SSIM': [], 'MSE': []}
            for i in range(images_processed):
                gtnp = grid_images[i].cpu().numpy()
                prednp = grid_recons[i].cpu().numpy()
                losses['NMSE'].append(evaluate.nmse(gtnp, prednp))
                losses['SSIM'].append(evaluate.ssim(gtnp, prednp))
                losses['MSE'].append(evaluate.mse(gtnp, prednp))

                gt = grid_images[i]
                shift = torch.min(gt)
                scale = torch.max(gt - shift)

                image_blocks.append((
                    (grid_images[i] - shift) / scale,
                    (grid_recons[i] - shift) / scale,
                    0.5 + 4 * (grid_errors[i] / scale)) +
                    (((grid_iffts[i] - shift) / scale, ) if self.args.display_ifft else ())
                    )

            grid_pil = image_grid.grid(image_blocks, losses=losses, runinfo=self.runinfo)
            grid_path = image_dir / f"epoch{epoch:03}.png"
            if self.args.rank == 0:
                grid_pil.save(grid_path, format="PNG")
            logging.info(f"Saved image grid to {grid_path.resolve()}")
            sys.stdout.flush()

    def save_images(self, image, tag, epoch):
        image = image.float()
        image = image - image.min()
        image = image / image.max()
        grid = torchvision.utils.make_grid(image, nrow=4, pad_value=1)
        self.tensorboard.add_image(tag, grid, epoch)

    def visualize_data_transform(self):
        """
            Just save to disk the raw input data for an example instance.
            The two complex numbers are shown side-by-side, and the channel
            dimension is stacked vertically in order.
        """
        logging.debug("Saving out raw input grid")
        sys.stdout.flush()

        with torch.no_grad():

            for bidx, batch in enumerate(self.display_loader):
                if bidx == self.example_idx:
                    break
            input, *_ = self.preprocess_data(batch)

            # If the input has a slice dimension, take the first slice
            if input.dim() == 6:
                input = input[:, 0, ...]

            # Only plot input data that is complex valued
            if input.shape[-1] != 2:
                return

            req_shape = (input.shape[1]*2, 1, input.shape[2], input.shape[3])
            channels = input[0, :, None, ...].transpose(1, 4).contiguous().view(req_shape)
            grid = torchvision.utils.make_grid(channels, nrow=2, padding=2, normalize=True)
            grid_np = grid.mul_(255).add_(0.5).clamp_(0, 255).permute(1, 2, 0).to('cpu', torch.uint8).numpy()
            grid_pil = Image.fromarray(grid_np)

            grid_path = self.exp_dir / "grids" / f"raw_grid.png"
            if self.args.rank == 0:
                grid_pil.save(grid_path, format="PNG")
            logging.info(f"Saved raw input grid to {grid_path.resolve()}")
            sys.stdout.flush()
