# Supplementary material for: Multi-level pooling encoder–decoder convolution neural network for MRI reconstruction
Source: PeerJ Comput Sci. 2022 Mar 30;8:e934. doi: 10.7717/peerj-cs.934 (PMC9044365; doi:10.7717/peerj-cs.934)
Supplement: Supplemental Information 1 [file peerj-cs-08-934-s001.zip › fastMRI-mlped/banding_removal/README.md]

# fastMRI banding removal

This folder contains minimal code to train an orientation adversary model, as described in the paper [MRI Banding Removal via Adversarial Training](https://arxiv.org/abs/2001.08699).
