# Supplementary material for: Multi-level pooling encoder–decoder convolution neural network for MRI reconstruction
Source: PeerJ Comput Sci. 2022 Mar 30;8:e934. doi: 10.7717/peerj-cs.934 (PMC9044365; doi:10.7717/peerj-cs.934)
Supplement: Supplemental Information 1 [file peerj-cs-08-934-s001.zip › fastMRI-mlped/banding_removal/requirements.txt]

numpy
scipy
matplotlib
ipython
jupyter
pandas
sympy
nose
tensorboardX
runstats
h5py
scikit-image
ismrmrd
git+https://github.com/NVIDIA/apex  --install-option="--cpp_ext"
dask>=1.2.2
dask-jobqueue @ git+https://github.com/dask/dask-jobqueue.git@9c3371d17d943dd44103225c814b8ee042513a93
distributed @ git+https://github.com/dask/distributed.git@a16b8ff071938c08f64e78bb04636c3b4d619325
pydantic>=0.21
typing_extensions
async_generator
pyyaml
