# Supplementary material for: Multi-level pooling encoder–decoder convolution neural network for MRI reconstruction
Source: PeerJ Comput Sci. 2022 Mar 30;8:e934. doi: 10.7717/peerj-cs.934 (PMC9044365; doi:10.7717/peerj-cs.934)
Supplement: Supplemental Information 1 [file peerj-cs-08-934-s001.zip › fastMRI-mlped/banding_removal/scripts/train.py]

"""
Copyright (c) Facebook, Inc. and its affiliates.

This source code is licensed under the MIT license found in the
LICENSE file in the root directory of this source tree.
"""

import pathlib
import sys
from getpass import getuser
sys.path.append(sys.path[0] + "/../..")

from fastmri import run, spawn_dist

config = {
    'run_name': pathlib.Path(__file__).stem,
    'data_path': '/datasets01_101/fastMRI/112718',
    'trainer_class': 'fastmri.var_net.var_net_trainer.VarNetTrainer',
    'architecture': 'var_net.var_net',
    'data_transform': 'kspace.KSpaceDataTransform',

    'method_str': "12[SoftDC(cunet(18,2)),]IFT(),RSS()",
    'sens_method_str': 'MaskCenter(),IFT(),Fm2Batch(cunet(8,2)),dRSS()',
    'mask_type': 'magic', # Key change

    'ssim_loss': True,
    'ssim_l1_coefficient': 0.01,
    'epochs': 60,

    'batch_size': 1,
    'method': 'adam',
    'lr': 0.0001,

    'workers': 8,

    'filter_acceleration': 1,
    'min_kspace_width': None,
    'max_kspace_width': 740,
    'min_kspace_height': None,
    'max_kspace_height': None,
    'acquisition_type': None,
    'system_type': None,
    'min_target_width': None,
    'min_target_height': None,
    'only_square_targets': True,
    'scale_inputs': False,
    'num_coils': 15,
    'magnet': 1.5,

    'accelerations': [4],
    'num_low_frequencies': [16],
    'train_accelerations': [4],
    'train_num_low_frequencies': [16],

    'initialization': 'none',

    'log_interval': 10,
    'visual_first_epoch': False,

    # After pretraining, link to pretrained model file here
    #'checkpoint_type': "restart",
    #'checkpoint': 'pretrained_orien_pat2_10x.mdl',

    'orientation_augmentation': True,
    'orientation_adversary': True,
}

if __name__ == "__main__":
    #spawn_dist.run(config) # Multiple GPU training (8 recommended)
    run.run(config) # Single GPU training
