# Supplementary material for: Multi-level pooling encoder–decoder convolution neural network for MRI reconstruction
Source: PeerJ Comput Sci. 2022 Mar 30;8:e934. doi: 10.7717/peerj-cs.934 (PMC9044365; doi:10.7717/peerj-cs.934)
Supplement: Supplemental Information 1 [file peerj-cs-08-934-s001.zip › fastMRI-mlped/CODE_OF_CONDUCT.md]

# Code of Conduct

Facebook has adopted a Code of Conduct that we expect project participants to adhere to.
Please read the [full text](https://code.fb.com/codeofconduct/)
so that you can understand what actions will and will not be tolerated.
