# Supplementary material for: Multi-level pooling encoder–decoder convolution neural network for MRI reconstruction
Source: PeerJ Comput Sci. 2022 Mar 30;8:e934. doi: 10.7717/peerj-cs.934 (PMC9044365; doi:10.7717/peerj-cs.934)
Supplement: Supplemental Information 1 [file peerj-cs-08-934-s001.zip › fastMRI-mlped/dev-requirements.txt]

-r requirements.txt
wheel
pytest==6.2.4
mypy==0.910
black==21.9b0
flake8==3.9.0
types-pyyaml==5.4.10
