# Supplementary material for: Multi-level pooling encoder–decoder convolution neural network for MRI reconstruction
Source: PeerJ Comput Sci. 2022 Mar 30;8:e934. doi: 10.7717/peerj-cs.934 (PMC9044365; doi:10.7717/peerj-cs.934)
Supplement: Supplemental Information 1 [file peerj-cs-08-934-s001.zip › fastMRI-mlped/fastmri/coil_combine.py]

"""
Copyright (c) Facebook, Inc. and its affiliates.

This source code is licensed under the MIT license found in the
LICENSE file in the root directory of this source tree.
"""

import torch

import fastmri


def rss(data: torch.Tensor, dim: int = 0) -> torch.Tensor:
    """
    Compute the Root Sum of Squares (RSS).

    RSS is computed assuming that dim is the coil dimension.

    Args:
        data: The input tensor
        dim: The dimensions along which to apply the RSS transform

    Returns:
        The RSS value.
    """
    return torch.sqrt((data ** 2).sum(dim))


def rss_complex(data: torch.Tensor, dim: int = 0) -> torch.Tensor:
    """
    Compute the Root Sum of Squares (RSS) for complex inputs.

    RSS is computed assuming that dim is the coil dimension.

    Args:
        data: The input tensor
        dim: The dimensions along which to apply the RSS transform

    Returns:
        The RSS value.
    """
    return torch.sqrt(fastmri.complex_abs_sq(data).sum(dim))
