# Supplementary material for: Multi-level pooling encoder–decoder convolution neural network for MRI reconstruction
Source: PeerJ Comput Sci. 2022 Mar 30;8:e934. doi: 10.7717/peerj-cs.934 (PMC9044365; doi:10.7717/peerj-cs.934)
Supplement: Supplemental Information 1 [file peerj-cs-08-934-s001.zip › fastMRI-mlped/fastmri/data/mri_data.py]

"""
Copyright (c) Facebook, Inc. and its affiliates.

This source code is licensed under the MIT license found in the
LICENSE file in the root directory of this source tree.
"""

import logging
import os
import pickle
import random
import xml.etree.ElementTree as etree
from pathlib import Path
from typing import Callable, Dict, List, Optional, Sequence, Tuple, Union
from warnings import warn

import h5py
import numpy as np
import torch
import yaml


def et_query(
    root: etree.Element,
    qlist: Sequence[str],
    namespace: str = "http://www.ismrm.org/ISMRMRD",
) -> str:
    """
    ElementTree query function.

    This can be used to query an xml document via ElementTree. It uses qlist
    for nested queries.

    Args:
        root: Root of the xml to search through.
        qlist: A list of strings for nested searches, e.g. ["Encoding",
            "matrixSize"]
        namespace: Optional; xml namespace to prepend query.

    Returns:
        The retrieved data as a string.
    """
    s = "."
    prefix = "ismrmrd_namespace"

    ns = {prefix: namespace}

    for el in qlist:
        s = s + f"//{prefix}:{el}"

    value = root.find(s, ns)
    if value is None:
        raise RuntimeError("Element not found")

    return str(value.text)


def fetch_dir(
    key: str, data_config_file: Union[str, Path, os.PathLike] = "fastmri_dirs.yaml"
) -> Path:
    """
    Data directory fetcher.

    This is a brute-force simple way to configure data directories for a
    project. Simply overwrite the variables for `knee_path` and `brain_path`
    and this function will retrieve the requested subsplit of the data for use.

    Args:
        key: key to retrieve path from data_config_file. Expected to be in
            ("knee_path", "brain_path", "log_path").
        data_config_file: Optional; Default path config file to fetch path
            from.

    Returns:
        The path to the specified directory.
    """
    data_config_file = Path(data_config_file)
    if not data_config_file.is_file():
        default_config = {
            "knee_path": "/path/to/knee",
            "brain_path": "/path/to/brain",
            "log_path": ".",
        }
        with open(data_config_file, "w") as f:
            yaml.dump(default_config, f)

        data_dir = default_config[key]

        warn(
            f"Path config at {data_config_file.resolve()} does not exist. "
            "A template has been created for you. "
            "Please enter the directory paths for your system to have defaults."
        )
    else:
        with open(data_config_file, "r") as f:
            data_dir = yaml.safe_load(f)[key]

    return Path(data_dir)


class CombinedSliceDataset(torch.utils.data.Dataset):
    """
    A container for combining slice datasets.
    """

    def __init__(
        self,
        roots: Sequence[Path],
        challenges: Sequence[str],
        transforms: Optional[Sequence[Optional[Callable]]] = None,
        sample_rates: Optional[Sequence[Optional[float]]] = None,
        volume_sample_rates: Optional[Sequence[Optional[float]]] = None,
        use_dataset_cache: bool = False,
        dataset_cache_file: Union[str, Path, os.PathLike] = "dataset_cache.pkl",
        num_cols: Optional[Tuple[int]] = None,
    ):
        """
        Args:
            roots: Paths to the datasets.
            challenges: "singlecoil" or "multicoil" depending on which
                challenge to use.
            transforms: Optional; A sequence of callable objects that
                preprocesses the raw data into appropriate form. The transform
                function should take 'kspace', 'target', 'attributes',
                'filename', and 'slice' as inputs. 'target' may be null for
                test data.
            sample_rates: Optional; A sequence of floats between 0 and 1.
                This controls what fraction of the slices should be loaded.
                When creating subsampled datasets either set sample_rates
                (sample by slices) or volume_sample_rates (sample by volumes)
                but not both.
            volume_sample_rates: Optional; A sequence of floats between 0 and 1.
                This controls what fraction of the volumes should be loaded.
                When creating subsampled datasets either set sample_rates
                (sample by slices) or volume_sample_rates (sample by volumes)
                but not both.
            use_dataset_cache: Whether to cache dataset metadata. This is very
                useful for large datasets like the brain data.
            dataset_cache_file: Optional; A file in which to cache dataset
                information for faster load times.
            num_cols: Optional; If provided, only slices with the desired
                number of columns will be considered.
        """
        if sample_rates is not None and volume_sample_rates is not None:
            raise ValueError(
                "either set sample_rates (sample by slices) or volume_sample_rates (sample by volumes) but not both"
            )
        if transforms is None:
            transforms = [None] * len(roots)
        if sample_rates is None:
            sample_rates = [None] * len(roots)
        if volume_sample_rates is None:
            volume_sample_rates = [None] * len(roots)
        if not (
            len(roots)
            == len(transforms)
            == len(challenges)
            == len(sample_rates)
            == len(volume_sample_rates)
        ):
            raise ValueError(
                "Lengths of roots, transforms, challenges, sample_rates do not match"
            )

        self.datasets = []
        self.examples: List[Tuple[Path, int, Dict[str, object]]] = []
        for i in range(len(roots)):
            self.datasets.append(
                SliceDataset(
                    root=roots[i],
                    transform=transforms[i],
                    challenge=challenges[i],
                    sample_rate=sample_rates[i],
                    volume_sample_rate=volume_sample_rates[i],
                    use_dataset_cache=use_dataset_cache,
                    dataset_cache_file=dataset_cache_file,
                    num_cols=num_cols,
                )
            )

            self.examples = self.examples + self.datasets[-1].examples

    def __len__(self):
        return sum(len(dataset) for dataset in self.datasets)

    def __getitem__(self, i):
        for dataset in self.datasets:
            if i < len(dataset):
                return dataset[i]
            else:
                i = i - len(dataset)


class SliceDataset(torch.utils.data.Dataset):
    """
    A PyTorch Dataset that provides access to MR image slices.
    """

    def __init__(
        self,
        root: Union[str, Path, os.PathLike],
        challenge: str,
        transform: Optional[Callable] = None,
        use_dataset_cache: bool = False,
        sample_rate: Optional[float] = None,
        volume_sample_rate: Optional[float] = None,
        dataset_cache_file: Union[str, Path, os.PathLike] = "dataset_cache.pkl",
        num_cols: Optional[Tuple[int]] = None,
    ):
        """
        Args:
            root: Path to the dataset.
            challenge: "singlecoil" or "multicoil" depending on which challenge
                to use.
            transform: Optional; A callable object that pre-processes the raw
                data into appropriate form. The transform function should take
                'kspace', 'target', 'attributes', 'filename', and 'slice' as
                inputs. 'target' may be null for test data.
            use_dataset_cache: Whether to cache dataset metadata. This is very
                useful for large datasets like the brain data.
            sample_rate: Optional; A float between 0 and 1. This controls what fraction
                of the slices should be loaded. Defaults to 1 if no value is given.
                When creating a sampled dataset either set sample_rate (sample by slices)
                or volume_sample_rate (sample by volumes) but not both.
            volume_sample_rate: Optional; A float between 0 and 1. This controls what fraction
                of the volumes should be loaded. Defaults to 1 if no value is given.
                When creating a sampled dataset either set sample_rate (sample by slices)
                or volume_sample_rate (sample by volumes) but not both.
            dataset_cache_file: Optional; A file in which to cache dataset
                information for faster load times.
            num_cols: Optional; If provided, only slices with the desired
                number of columns will be considered.
        """
        if challenge not in ("singlecoil", "multicoil"):
            raise ValueError('challenge should be either "singlecoil" or "multicoil"')

        if sample_rate is not None and volume_sample_rate is not None:
            raise ValueError(
                "either set sample_rate (sample by slices) or volume_sample_rate (sample by volumes) but not both"
            )

        self.dataset_cache_file = Path(dataset_cache_file)

        self.transform = transform
        self.recons_key = (
            "reconstruction_esc" if challenge == "singlecoil" else "reconstruction_rss"
        )
        self.examples = []

        # set default sampling mode if none given
        if sample_rate is None:
            sample_rate = 1.0
        if volume_sample_rate is None:
            volume_sample_rate = 1.0

        # load dataset cache if we have and user wants to use it
        if self.dataset_cache_file.exists() and use_dataset_cache:
            with open(self.dataset_cache_file, "rb") as f:
                dataset_cache = pickle.load(f)
        else:
            dataset_cache = {}

        # check if our dataset is in the cache
        # if there, use that metadata, if not, then regenerate the metadata
        if dataset_cache.get(root) is None or not use_dataset_cache:
            files = list(Path(root).iterdir())
            for fname in sorted(files):
                metadata, num_slices = self._retrieve_metadata(fname)

                self.examples += [
                    (fname, slice_ind, metadata) for slice_ind in range(num_slices)
                ]

            if dataset_cache.get(root) is None and use_dataset_cache:
                dataset_cache[root] = self.examples
                logging.info(f"Saving dataset cache to {self.dataset_cache_file}.")
                with open(self.dataset_cache_file, "wb") as f:
                    pickle.dump(dataset_cache, f)
        else:
            logging.info(f"Using dataset cache from {self.dataset_cache_file}.")
            self.examples = dataset_cache[root]

        # subsample if desired
        if sample_rate < 1.0:  # sample by slice
            random.shuffle(self.examples)
            num_examples = round(len(self.examples) * sample_rate)
            self.examples = self.examples[:num_examples]
        elif volume_sample_rate < 1.0:  # sample by volume
            vol_names = sorted(list(set([f[0].stem for f in self.examples])))
            random.shuffle(vol_names)
            num_volumes = round(len(vol_names) * volume_sample_rate)
            sampled_vols = vol_names[:num_volumes]
            self.examples = [
                example for example in self.examples if example[0].stem in sampled_vols
            ]

        if num_cols:
            self.examples = [
                ex
                for ex in self.examples
                if ex[2]["encoding_size"][1] in num_cols  # type: ignore
            ]

    def _retrieve_metadata(self, fname):
        with h5py.File(fname, "r") as hf:
            et_root = etree.fromstring(hf["ismrmrd_header"][()])

            enc = ["encoding", "encodedSpace", "matrixSize"]
            enc_size = (
                int(et_query(et_root, enc + ["x"])),
                int(et_query(et_root, enc + ["y"])),
                int(et_query(et_root, enc + ["z"])),
            )
            rec = ["encoding", "reconSpace", "matrixSize"]
            recon_size = (
                int(et_query(et_root, rec + ["x"])),
                int(et_query(et_root, rec + ["y"])),
                int(et_query(et_root, rec + ["z"])),
            )

            lims = ["encoding", "encodingLimits", "kspace_encoding_step_1"]
            enc_limits_center = int(et_query(et_root, lims + ["center"]))
            enc_limits_max = int(et_query(et_root, lims + ["maximum"])) + 1

            padding_left = enc_size[1] // 2 - enc_limits_center
            padding_right = padding_left + enc_limits_max

            num_slices = hf["kspace"].shape[0]

        metadata = {
            "padding_left": padding_left,
            "padding_right": padding_right,
            "encoding_size": enc_size,
            "recon_size": recon_size,
        }

        return metadata, num_slices

    def __len__(self):
        return len(self.examples)

    def __getitem__(self, i: int):
        fname, dataslice, metadata = self.examples[i]

        with h5py.File(fname, "r") as hf:
            kspace = hf["kspace"][dataslice]

            mask = np.asarray(hf["mask"]) if "mask" in hf else None

            target = hf[self.recons_key][dataslice] if self.recons_key in hf else None

            attrs = dict(hf.attrs)
            attrs.update(metadata)

        if self.transform is None:
            sample = (kspace, mask, target, attrs, fname.name, dataslice)
        else:
            sample = self.transform(kspace, mask, target, attrs, fname.name, dataslice)

        return sample
