# Supplementary material for: Multi-level pooling encoder–decoder convolution neural network for MRI reconstruction
Source: PeerJ Comput Sci. 2022 Mar 30;8:e934. doi: 10.7717/peerj-cs.934 (PMC9044365; doi:10.7717/peerj-cs.934)
Supplement: Supplemental Information 1 [file peerj-cs-08-934-s001.zip › fastMRI-mlped/fastmri/losses.py]

"""
Copyright (c) Facebook, Inc. and its affiliates.

This source code is licensed under the MIT license found in the
LICENSE file in the root directory of this source tree.
"""

import torch
import torch.nn as nn
import torch.nn.functional as F


class SSIMLoss(nn.Module):
    """
    SSIM loss module.
    """

    def __init__(self, win_size: int = 7, k1: float = 0.01, k2: float = 0.03):
        """
        Args:
            win_size: Window size for SSIM calculation.
            k1: k1 parameter for SSIM calculation.
            k2: k2 parameter for SSIM calculation.
        """
        super().__init__()
        self.win_size = win_size
        self.k1, self.k2 = k1, k2
        self.register_buffer("w", torch.ones(1, 1, win_size, win_size) / win_size ** 2)
        NP = win_size ** 2
        self.cov_norm = NP / (NP - 1)

    def forward(self, X: torch.Tensor, Y: torch.Tensor, data_range: torch.Tensor):
        assert isinstance(self.w, torch.Tensor)

        data_range = data_range[:, None, None, None]
        C1 = (self.k1 * data_range) ** 2
        C2 = (self.k2 * data_range) ** 2
        ux = F.conv2d(X, self.w)  # typing: ignore
        uy = F.conv2d(Y, self.w)  #
        uxx = F.conv2d(X * X, self.w)
        uyy = F.conv2d(Y * Y, self.w)
        uxy = F.conv2d(X * Y, self.w)
        vx = self.cov_norm * (uxx - ux * ux)
        vy = self.cov_norm * (uyy - uy * uy)
        vxy = self.cov_norm * (uxy - ux * uy)
        A1, A2, B1, B2 = (
            2 * ux * uy + C1,
            2 * vxy + C2,
            ux ** 2 + uy ** 2 + C1,
            vx + vy + C2,
        )
        D = B1 * B2
        S = (A1 * A2) / D

        return 1 - S.mean()
