# Supplementary material for: Multi-level pooling encoder–decoder convolution neural network for MRI reconstruction
Source: PeerJ Comput Sci. 2022 Mar 30;8:e934. doi: 10.7717/peerj-cs.934 (PMC9044365; doi:10.7717/peerj-cs.934)
Supplement: Supplemental Information 1 [file peerj-cs-08-934-s001.zip › fastMRI-mlped/fastmri/models/varnet.py]

"""
Copyright (c) Facebook, Inc. and its affiliates.

This source code is licensed under the MIT license found in the
LICENSE file in the root directory of this source tree.
"""

import math
from typing import List, Tuple, Optional

import fastmri
import torch
import torch.nn as nn
import torch.nn.functional as F
from fastmri.data import transforms

from .unet import Unet


class NormUnet(nn.Module):
    """
    Normalized U-Net model.

    This is the same as a regular U-Net, but with normalization applied to the
    input before the U-Net. This keeps the values more numerically stable
    during training.
    """

    def __init__(
        self,
        chans: int,
        num_pools: int,
        in_chans: int = 2,
        out_chans: int = 2,
        drop_prob: float = 0.0,
    ):
        """
        Args:
            chans: Number of output channels of the first convolution layer.
            num_pools: Number of down-sampling and up-sampling layers.
            in_chans: Number of channels in the input to the U-Net model.
            out_chans: Number of channels in the output to the U-Net model.
            drop_prob: Dropout probability.
        """
        super().__init__()

        self.unet = Unet(
            in_chans=in_chans,
            out_chans=out_chans,
            chans=chans,
            num_pool_layers=num_pools,
            drop_prob=drop_prob,
        )

    def complex_to_chan_dim(self, x: torch.Tensor) -> torch.Tensor:
        b, c, h, w, two = x.shape
        assert two == 2
        return x.permute(0, 4, 1, 2, 3).reshape(b, 2 * c, h, w)

    def chan_complex_to_last_dim(self, x: torch.Tensor) -> torch.Tensor:
        b, c2, h, w = x.shape
        assert c2 % 2 == 0
        c = c2 // 2
        return x.view(b, 2, c, h, w).permute(0, 2, 3, 4, 1).contiguous()

    def norm(self, x: torch.Tensor) -> Tuple[torch.Tensor, torch.Tensor, torch.Tensor]:
        # group norm
        b, c, h, w = x.shape
        x = x.view(b, 2, c // 2 * h * w)

        mean = x.mean(dim=2).view(b, 2, 1, 1)
        std = x.std(dim=2).view(b, 2, 1, 1)

        x = x.view(b, c, h, w)

        return (x - mean) / std, mean, std

    def unnorm(
        self, x: torch.Tensor, mean: torch.Tensor, std: torch.Tensor
    ) -> torch.Tensor:
        return x * std + mean

    def pad(
        self, x: torch.Tensor
    ) -> Tuple[torch.Tensor, Tuple[List[int], List[int], int, int]]:
        _, _, h, w = x.shape
        w_mult = ((w - 1) | 15) + 1
        h_mult = ((h - 1) | 15) + 1
        w_pad = [math.floor((w_mult - w) / 2), math.ceil((w_mult - w) / 2)]
        h_pad = [math.floor((h_mult - h) / 2), math.ceil((h_mult - h) / 2)]
        # TODO: fix this type when PyTorch fixes theirs
        # the documentation lies - this actually takes a list
        # https://github.com/pytorch/pytorch/blob/master/torch/nn/functional.py#L3457
        # https://github.com/pytorch/pytorch/pull/16949
        x = F.pad(x, w_pad + h_pad)

        return x, (h_pad, w_pad, h_mult, w_mult)

    def unpad(
        self,
        x: torch.Tensor,
        h_pad: List[int],
        w_pad: List[int],
        h_mult: int,
        w_mult: int,
    ) -> torch.Tensor:
        return x[..., h_pad[0] : h_mult - h_pad[1], w_pad[0] : w_mult - w_pad[1]]

    def forward(self, x: torch.Tensor) -> torch.Tensor:
        if not x.shape[-1] == 2:
            raise ValueError("Last dimension must be 2 for complex.")

        # get shapes for unet and normalize
        x = self.complex_to_chan_dim(x)
        x, mean, std = self.norm(x)
        x, pad_sizes = self.pad(x)

        x = self.unet(x)

        # get shapes back and unnormalize
        x = self.unpad(x, *pad_sizes)
        x = self.unnorm(x, mean, std)
        x = self.chan_complex_to_last_dim(x)

        return x


class SensitivityModel(nn.Module):
    """
    Model for learning sensitivity estimation from k-space data.

    This model applies an IFFT to multichannel k-space data and then a U-Net
    to the coil images to estimate coil sensitivities. It can be used with the
    end-to-end variational network.
    """

    def __init__(
        self,
        chans: int,
        num_pools: int,
        in_chans: int = 2,
        out_chans: int = 2,
        drop_prob: float = 0.0,
        mask_center: bool = True,
    ):
        """
        Args:
            chans: Number of output channels of the first convolution layer.
            num_pools: Number of down-sampling and up-sampling layers.
            in_chans: Number of channels in the input to the U-Net model.
            out_chans: Number of channels in the output to the U-Net model.
            drop_prob: Dropout probability.
            mask_center: Whether to mask center of k-space for sensitivity map
                calculation.
        """
        super().__init__()
        self.mask_center = mask_center
        self.norm_unet = NormUnet(
            chans,
            num_pools,
            in_chans=in_chans,
            out_chans=out_chans,
            drop_prob=drop_prob,
        )

    def chans_to_batch_dim(self, x: torch.Tensor) -> Tuple[torch.Tensor, int]:
        b, c, h, w, comp = x.shape

        return x.view(b * c, 1, h, w, comp), b

    def batch_chans_to_chan_dim(self, x: torch.Tensor, batch_size: int) -> torch.Tensor:
        bc, _, h, w, comp = x.shape
        c = bc // batch_size

        return x.view(batch_size, c, h, w, comp)

    def divide_root_sum_of_squares(self, x: torch.Tensor) -> torch.Tensor:
        return x / fastmri.rss_complex(x, dim=1).unsqueeze(-1).unsqueeze(1)

    def get_pad_and_num_low_freqs(
        self, mask: torch.Tensor, num_low_frequencies: Optional[int] = None
    ) -> Tuple[torch.Tensor, torch.Tensor]:
        if num_low_frequencies is None or num_low_frequencies == 0:
            # get low frequency line locations and mask them out
            squeezed_mask = mask[:, 0, 0, :, 0].to(torch.int8)
            cent = squeezed_mask.shape[1] // 2
            # running argmin returns the first non-zero
            left = torch.argmin(squeezed_mask[:, :cent].flip(1), dim=1)
            right = torch.argmin(squeezed_mask[:, cent:], dim=1)
            num_low_frequencies_tensor = torch.max(
                2 * torch.min(left, right), torch.ones_like(left)
            )  # force a symmetric center unless 1
        else:
            num_low_frequencies_tensor = num_low_frequencies * torch.ones(
                mask.shape[0], dtype=mask.dtype, device=mask.device
            )

        pad = (mask.shape[-2] - num_low_frequencies_tensor + 1) // 2

        return pad, num_low_frequencies_tensor

    def forward(
        self,
        masked_kspace: torch.Tensor,
        mask: torch.Tensor,
        num_low_frequencies: Optional[int] = None,
    ) -> torch.Tensor:
        if self.mask_center:
            pad, num_low_freqs = self.get_pad_and_num_low_freqs(
                mask, num_low_frequencies
            )
            masked_kspace = transforms.batched_mask_center(
                masked_kspace, pad, pad + num_low_freqs
            )

        # convert to image space
        images, batches = self.chans_to_batch_dim(fastmri.ifft2c(masked_kspace))

        # estimate sensitivities
        return self.divide_root_sum_of_squares(
            self.batch_chans_to_chan_dim(self.norm_unet(images), batches)
        )


class VarNet(nn.Module):
    """
    A full variational network model.

    This model applies a combination of soft data consistency with a U-Net
    regularizer. To use non-U-Net regularizers, use VarNetBlock.
    """

    def __init__(
        self,
        num_cascades: int = 12,
        sens_chans: int = 8,
        sens_pools: int = 4,
        chans: int = 18,
        pools: int = 4,
        mask_center: bool = True,
    ):
        """
        Args:
            num_cascades: Number of cascades (i.e., layers) for variational
                network.
            sens_chans: Number of channels for sensitivity map U-Net.
            sens_pools Number of downsampling and upsampling layers for
                sensitivity map U-Net.
            chans: Number of channels for cascade U-Net.
            pools: Number of downsampling and upsampling layers for cascade
                U-Net.
            mask_center: Whether to mask center of k-space for sensitivity map
                calculation.
        """
        super().__init__()

        self.sens_net = SensitivityModel(
            chans=sens_chans,
            num_pools=sens_pools,
            mask_center=mask_center,
        )
        self.cascades = nn.ModuleList(
            [VarNetBlock(NormUnet(chans, pools)) for _ in range(num_cascades)]
        )

    def forward(
        self,
        masked_kspace: torch.Tensor,
        mask: torch.Tensor,
        num_low_frequencies: Optional[int] = None,
    ) -> torch.Tensor:
        sens_maps = self.sens_net(masked_kspace, mask, num_low_frequencies)
        kspace_pred = masked_kspace.clone()

        for cascade in self.cascades:
            kspace_pred = cascade(kspace_pred, masked_kspace, mask, sens_maps)

        return fastmri.rss(fastmri.complex_abs(fastmri.ifft2c(kspace_pred)), dim=1)


class VarNetBlock(nn.Module):
    """
    Model block for end-to-end variational network.

    This model applies a combination of soft data consistency with the input
    model as a regularizer. A series of these blocks can be stacked to form
    the full variational network.
    """

    def __init__(self, model: nn.Module):
        """
        Args:
            model: Module for "regularization" component of variational
                network.
        """
        super().__init__()

        self.model = model
        self.dc_weight = nn.Parameter(torch.ones(1))

    def sens_expand(self, x: torch.Tensor, sens_maps: torch.Tensor) -> torch.Tensor:
        return fastmri.fft2c(fastmri.complex_mul(x, sens_maps))

    def sens_reduce(self, x: torch.Tensor, sens_maps: torch.Tensor) -> torch.Tensor:
        return fastmri.complex_mul(
            fastmri.ifft2c(x), fastmri.complex_conj(sens_maps)
        ).sum(dim=1, keepdim=True)

    def forward(
        self,
        current_kspace: torch.Tensor,
        ref_kspace: torch.Tensor,
        mask: torch.Tensor,
        sens_maps: torch.Tensor,
    ) -> torch.Tensor:
        zero = torch.zeros(1, 1, 1, 1, 1).to(current_kspace)
        soft_dc = torch.where(mask, current_kspace - ref_kspace, zero) * self.dc_weight
        model_term = self.sens_expand(
            self.model(self.sens_reduce(current_kspace, sens_maps)), sens_maps
        )

        return current_kspace - soft_dc - model_term
