# Supplementary material for: Multi-level pooling encoder–decoder convolution neural network for MRI reconstruction
Source: PeerJ Comput Sci. 2022 Mar 30;8:e934. doi: 10.7717/peerj-cs.934 (PMC9044365; doi:10.7717/peerj-cs.934)
Supplement: Supplemental Information 1 [file peerj-cs-08-934-s001.zip › fastMRI-mlped/fastmri/pl_modules/mlped_module.py]

"""
Copyright (c) Facebook, Inc. and its affiliates.

This source code is licensed under the MIT license found in the
LICENSE file in the root directory of this source tree.
"""

from argparse import ArgumentParser

import torch
from fastmri.models import mlpednet
from torch.nn import functional as F

from .mri_module import MriModule


class MLPEDnetModule(MriModule):
    """
    MLPED Net training module.   
    """

    def __init__(
        self,
        in_chans=1,
        out_chans=1,
        chans=32,
        num_pool_layers=4,
        drop_prob=0.0,
        lr=0.001,
        lr_step_size=40,
        lr_gamma=0.1,
        weight_decay=0.0,
        **kwargs,
    ):
        """
        Args:
            in_chans (int, optional): Number of channels in the input to the
                MLPED Net model. Defaults to 1.
            out_chans (int, optional): Number of channels in the output to the
                MLPED Net model. Defaults to 1.
            chans (int, optional): Number of output channels of the first
                convolution layer. Defaults to 32.
            num_pool_layers (int, optional): Number of down-sampling and
                up-sampling layers. Defaults to 4.
            drop_prob (float, optional): Dropout probability. Defaults to 0.0.
            lr (float, optional): Learning rate. Defaults to 0.001.
            lr_step_size (int, optional): Learning rate step size. Defaults to
                40.
            lr_gamma (float, optional): Learning rate gamma decay. Defaults to
                0.1.
            weight_decay (float, optional): Parameter for penalizing weights
                norm. Defaults to 0.0.
        """
        super().__init__(**kwargs)
        self.save_hyperparameters()

        self.in_chans = in_chans
        self.out_chans = out_chans
        self.chans = chans
        self.num_pool_layers = num_pool_layers
        self.drop_prob = drop_prob
        self.lr = lr
        self.lr_step_size = lr_step_size
        self.lr_gamma = lr_gamma
        self.weight_decay = weight_decay

        self.unet = mlpednet(
            in_chans=self.in_chans,
            out_chans=self.out_chans,
            chans=self.chans,
            num_pool_layers=self.num_pool_layers,
            drop_prob=self.drop_prob,
        )

    def forward(self, image):
        return self.unet(image.unsqueeze(1)).squeeze(1)

    def training_step(self, batch, batch_idx):
        output = self(batch.image)
        loss = F.l1_loss(output, batch.target)

        self.log("loss", loss.detach())

        return loss

    def validation_step(self, batch, batch_idx):
        output = self(batch.image)
        mean = batch.mean.unsqueeze(1).unsqueeze(2)
        std = batch.std.unsqueeze(1).unsqueeze(2)

        return {
            "batch_idx": batch_idx,
            "fname": batch.fname,
            "slice_num": batch.slice_num,
            "max_value": batch.max_value,
            "output": output * std + mean,
            "target": batch.target * std + mean,
            "val_loss": F.l1_loss(output, batch.target),
        }

    def test_step(self, batch, batch_idx):
        output = self.forward(batch.image)
        mean = batch.mean.unsqueeze(1).unsqueeze(2)
        std = batch.std.unsqueeze(1).unsqueeze(2)

        return {
            "fname": batch.fname,
            "slice": batch.slice_num,
            "output": (output * std + mean).cpu().numpy(),
        }

    def configure_optimizers(self):
        optim = torch.optim.RMSprop(
            self.parameters(),
            lr=self.lr,
            weight_decay=self.weight_decay,
        )
        scheduler = torch.optim.lr_scheduler.StepLR(
            optim, self.lr_step_size, self.lr_gamma
        )

        return [optim], [scheduler]

    @staticmethod
    def add_model_specific_args(parent_parser):  # pragma: no-cover
        """
        Define parameters that only apply to this model
        """
        parser = ArgumentParser(parents=[parent_parser], add_help=False)
        parser = MriModule.add_model_specific_args(parser)

        # network params
        parser.add_argument(
            "--in_chans", default=1, type=int, help="Number of MLPED Net input channels"
        )
        parser.add_argument(
            "--out_chans", default=1, type=int, help="Number of MLPED Net output chanenls"
        )
        parser.add_argument(
            "--chans", default=1, type=int, help="Number of top-level MLPED Net filters."
        )
        parser.add_argument(
            "--num_pool_layers",
            default=4,
            type=int,
            help="Number of MLPED Net pooling layers.",
        )
        parser.add_argument(
            "--drop_prob", default=0.0, type=float, help="MLPED Net dropout probability"
        )

        # training params (opt)
        parser.add_argument(
            "--lr", default=0.001, type=float, help="RMSProp learning rate"
        )
        parser.add_argument(
            "--lr_step_size",
            default=40,
            type=int,
            help="Epoch at which to decrease step size",
        )
        parser.add_argument(
            "--lr_gamma", default=0.1, type=float, help="Amount to decrease step size"
        )
        parser.add_argument(
            "--weight_decay",
            default=0.0,
            type=float,
            help="Strength of weight decay regularization",
        )

        return parser
