# Supplementary material for: Multi-level pooling encoder–decoder convolution neural network for MRI reconstruction
Source: PeerJ Comput Sci. 2022 Mar 30;8:e934. doi: 10.7717/peerj-cs.934 (PMC9044365; doi:10.7717/peerj-cs.934)
Supplement: Supplemental Information 1 [file peerj-cs-08-934-s001.zip › fastMRI-mlped/fastmri/__init__.py]

"""
Copyright (c) Facebook, Inc. and its affiliates.

This source code is licensed under the MIT license found in the
LICENSE file in the root directory of this source tree.
"""

__version__ = "0.1.2a20210917b"
__author__ = "Facebook/NYU fastMRI Team"
__author_email__ = "fastmri@fb.com"
__license__ = "MIT"
__homepage__ = "https://fastmri.org/"

import torch

from .coil_combine import rss, rss_complex
from .fftc import fft2c_new as fft2c
from .fftc import fftshift
from .fftc import ifft2c_new as ifft2c
from .fftc import ifftshift, roll
from .losses import SSIMLoss
from .math import (
    complex_abs,
    complex_abs_sq,
    complex_conj,
    complex_mul,
    tensor_to_complex_np,
)
from .utils import convert_fnames_to_v2, save_reconstructions
