# Supplementary material for: Multi-level pooling encoder–decoder convolution neural network for MRI reconstruction
Source: PeerJ Comput Sci. 2022 Mar 30;8:e934. doi: 10.7717/peerj-cs.934 (PMC9044365; doi:10.7717/peerj-cs.934)
Supplement: Supplemental Information 1 [file peerj-cs-08-934-s001.zip › fastMRI-mlped/fastmri_examples/cs/cs_config.yaml]

singlecoil:
  CORPD_FBK: # knee
    4: 0.01
    8: 0.1
  CORPDFS_FBK: # knee
    4: 0.01
    8: 0.01
multicoil:
  CORPD_FBK: # knee
    4: 0.01
    8: 0.01
  CORPDFS_FBK: # knee
    4: 0.001
    8: 0.01
  AXT1: # brain
    4: 0.001
    8: 0.01
  AXT1PRE: # brain
    4: 0.001
    8: 0.01
  AXT1POST: # brain
    4: 0.01
    8: 0.01
  AXT2: # brain
    4: 0.01
    8: 0.01
  AXFLAIR: # brain
    4: 0.01
    8: 0.001
