# Supplementary material for: Multi-level pooling encoder–decoder convolution neural network for MRI reconstruction
Source: PeerJ Comput Sci. 2022 Mar 30;8:e934. doi: 10.7717/peerj-cs.934 (PMC9044365; doi:10.7717/peerj-cs.934)
Supplement: Supplemental Information 1 [file peerj-cs-08-934-s001.zip › fastMRI-mlped/fastmri_examples/unet/unet_reproduce_20201111.py/requirements.txt]

fastmri@https://github.com/facebookresearch/fastMRI/tarball/296aead0c573a590b9b009117a39e20190a10bf5
