# Supplementary material for: Multi-level pooling encoder–decoder convolution neural network for MRI reconstruction
Source: PeerJ Comput Sci. 2022 Mar 30;8:e934. doi: 10.7717/peerj-cs.934 (PMC9044365; doi:10.7717/peerj-cs.934)
Supplement: Supplemental Information 1 [file peerj-cs-08-934-s001.zip › fastMRI-mlped/fastmri_examples/zero_filled/run_zero_filled.py]

"""
Copyright (c) Facebook, Inc. and its affiliates.

This source code is licensed under the MIT license found in the
LICENSE file in the root directory of this source tree.
"""

import xml.etree.ElementTree as etree
from argparse import ArgumentParser
from pathlib import Path

import fastmri
import h5py
from fastmri.data import transforms
from fastmri.data.mri_data import et_query
from tqdm import tqdm


def save_zero_filled(data_dir, out_dir, which_challenge):
    reconstructions = {}

    for fname in tqdm(list(data_dir.glob("*.h5"))):
        with h5py.File(fname, "r") as hf:
            et_root = etree.fromstring(hf["ismrmrd_header"][()])
            masked_kspace = transforms.to_tensor(hf["kspace"][()])

            # extract target image width, height from ismrmrd header
            enc = ["encoding", "encodedSpace", "matrixSize"]
            crop_size = (
                int(et_query(et_root, enc + ["x"])),
                int(et_query(et_root, enc + ["y"])),
            )

            # inverse Fourier Transform to get zero filled solution
            image = fastmri.ifft2c(masked_kspace)

            # check for FLAIR 203
            if image.shape[-2] < crop_size[1]:
                crop_size = (image.shape[-2], image.shape[-2])

            # crop input image
            image = transforms.complex_center_crop(image, crop_size)

            # absolute value
            image = fastmri.complex_abs(image)

            # apply Root-Sum-of-Squares if multicoil data
            if which_challenge == "multicoil":
                image = fastmri.rss(image, dim=1)

            reconstructions[fname.name] = image

    fastmri.save_reconstructions(reconstructions, out_dir)


def create_arg_parser():
    parser = ArgumentParser()

    parser.add_argument(
        "--data_path",
        type=Path,
        required=True,
        help="Path to the data",
    )
    parser.add_argument(
        "--output_path",
        type=Path,
        required=True,
        help="Path to save the reconstructions to",
    )
    parser.add_argument(
        "--challenge",
        type=str,
        required=True,
        help="Which challenge",
    )

    return parser


if __name__ == "__main__":
    args = create_arg_parser().parse_args()
    save_zero_filled(args.data_path, args.output_path, args.challenge)
