# Supplementary material for: Multi-level pooling encoder–decoder convolution neural network for MRI reconstruction
Source: PeerJ Comput Sci. 2022 Mar 30;8:e934. doi: 10.7717/peerj-cs.934 (PMC9044365; doi:10.7717/peerj-cs.934)
Supplement: Supplemental Information 1 [file peerj-cs-08-934-s001.zip › fastMRI-mlped/fastMRI_tutorial.ipynb]

# %% [markdown]
#### This notebook shows how to read the fastMRI dataset and apply some simple transformations to the data.

# %% [code]
# Testing if integration works

# %% [code]
%matplotlib inline

import h5py
import numpy as np
from matplotlib import pyplot as plt

# %% [markdown]
The fastMRI dataset is distributed as a set of HDF5 files and can be read with the h5py package. Here, we show how to open a file from the multi-coil dataset. Each file corresponds to one MRI scan and contains the k-space data, ground truth and some meta data related to the scan.

# %% [code]
file_name = 'multicoil_train/file1000167.h5'
hf = h5py.File(file_name)

# %% [code]
print('Keys:', list(hf.keys()))
print('Attrs:', dict(hf.attrs))

# %% [markdown]
In multi-coil MRIs, k-space has the following shape:
(number of slices, number of coils, height, width)

For single-coil MRIs, k-space has the following shape:
(number of slices, height, width)

MRIs are acquired as 3D volumes, the first dimension is the number of 2D slices.

# %% [code]
volume_kspace = hf['kspace'][()]
print(volume_kspace.dtype)
print(volume_kspace.shape)

# %% [code]
slice_kspace = volume_kspace[20] # Choosing the 20-th slice of this volume

# %% [markdown]
Let's see what the absolute value of k-space looks like:

# %% [code]
def show_coils(data, slice_nums, cmap=None):
    fig = plt.figure()
    for i, num in enumerate(slice_nums):
        plt.subplot(1, len(slice_nums), i + 1)
        plt.imshow(data[num], cmap=cmap)

# %% [code]
show_coils(np.log(np.abs(slice_kspace) + 1e-9), [0, 5, 10])  # This shows coils 0, 5 and 10

# %% [markdown]
The fastMRI repo contains some utlity functions to convert k-space into image space. These functions work on PyTorch Tensors. The to_tensor function can convert Numpy arrays to PyTorch Tensors.

# %% [code]
import fastmri
from fastmri.data import transforms as T

# %% [code]
slice_kspace2 = T.to_tensor(slice_kspace)      # Convert from numpy array to pytorch tensor
slice_image = fastmri.ifft2c(slice_kspace2)           # Apply Inverse Fourier Transform to get the complex image
slice_image_abs = fastmri.complex_abs(slice_image)   # Compute absolute value to get a real image

# %% [code]
show_coils(slice_image_abs, [0, 5, 10], cmap='gray')

# %% [markdown]
As we can see, each coil in a multi-coil MRI scan focusses on a different region of the image. These coils can be combined into the full image using the Root-Sum-of-Squares (RSS) transform.

# %% [code]
slice_image_rss = fastmri.rss(slice_image_abs, dim=0)

# %% [code]
plt.imshow(np.abs(slice_image_rss.numpy()), cmap='gray')

# %% [markdown]
So far, we have been looking at fully-sampled data. We can simulate under-sampled data by creating a mask and applying it to k-space.

# %% [code]
from fastmri.data.subsample import RandomMaskFunc
mask_func = RandomMaskFunc(center_fractions=[0.04], accelerations=[8])  # Create the mask function object

# %% [code]
masked_kspace, mask = T.apply_mask(slice_kspace2, mask_func)   # Apply the mask to k-space

# %% [markdown]
Let's see what the subsampled image looks like:

# %% [code]
sampled_image = fastmri.ifft2c(masked_kspace)           # Apply Inverse Fourier Transform to get the complex image
sampled_image_abs = fastmri.complex_abs(sampled_image)   # Compute absolute value to get a real image
sampled_image_rss = fastmri.rss(sampled_image_abs, dim=0)

# %% [code]
plt.imshow(np.abs(sampled_image_rss.numpy()), cmap='gray')

# %% [code]
