# Supplementary material for: Multi-level pooling encoder–decoder convolution neural network for MRI reconstruction
Source: PeerJ Comput Sci. 2022 Mar 30;8:e934. doi: 10.7717/peerj-cs.934 (PMC9044365; doi:10.7717/peerj-cs.934)
Supplement: Supplemental Information 1 [file peerj-cs-08-934-s001.zip › fastMRI-mlped/mypy.ini]

[mypy]

# modules that don't play well with mypy
[mypy-numpy.*,h5py.*,runstats.*,skimage.metrics.*,setuptools.*,bart.*,torchvision.*,tqdm.*]
ignore_missing_imports=True

# directories we're not tracking
[mypy-tests.*,models.*,data.*,common.*,banding_removal.*]
ignore_missing_imports=True
