# Supplementary material for: Multi-level pooling encoder–decoder convolution neural network for MRI reconstruction
Source: PeerJ Comput Sci. 2022 Mar 30;8:e934. doi: 10.7717/peerj-cs.934 (PMC9044365; doi:10.7717/peerj-cs.934)
Supplement: Supplemental Information 1 [file peerj-cs-08-934-s001.zip › fastMRI-mlped/requirements.txt]

numpy==1.20.3
scikit_image==0.16.2
torchvision==0.10.0
torch==1.9.0
runstats==2.0.0
pytorch_lightning==1.4.7
h5py==2.10.0
PyYAML==5.4.1
torchmetrics==0.5.1
