# Supplementary material for: Multi-level pooling encoder–decoder convolution neural network for MRI reconstruction
Source: PeerJ Comput Sci. 2022 Mar 30;8:e934. doi: 10.7717/peerj-cs.934 (PMC9044365; doi:10.7717/peerj-cs.934)
Supplement: Supplemental Information 1 [file peerj-cs-08-934-s001.zip › fastMRI-mlped/tests/create_temp_data.py]

"""
Copyright (c) Facebook, Inc. and its affiliates.

This source code is licensed under the MIT license found in the
LICENSE file in the root directory of this source tree.
"""

import h5py
import numpy as np


def create_temp_data(path):
    rg = np.random.default_rng(seed=1234)
    max_num_slices = 15
    max_num_coils = 15
    data_splits = {
        "knee_data": [
            "multicoil_train",
            "multicoil_val",
            "multicoil_test",
            "multicoil_challenge",
            "singlecoil_train",
            "singlecoil_val",
            "singlecoil_test",
            "singlecoil_challenge",
        ],
        "brain_data": [
            "multicoil_train",
            "multicoil_val",
            "multicoil_test",
            "multicoil_challenge",
        ],
    }

    enc_sizes = {
        "train": [(1, 128, 64), (1, 128, 49), (1, 150, 67)],
        "val": [(1, 128, 64), (1, 170, 57)],
        "test": [(1, 128, 64), (1, 96, 96)],
        "challenge": [(1, 128, 64), (1, 96, 48)],
    }
    recon_sizes = {
        "train": [(1, 64, 64), (1, 49, 49), (1, 67, 67)],
        "val": [(1, 64, 64), (1, 57, 47)],
        "test": [(1, 64, 64), (1, 96, 96)],
        "challenge": [(1, 64, 64), (1, 48, 48)],
    }

    metadata = {}
    for dataset in data_splits:
        for split in data_splits[dataset]:
            fcount = 0
            (path / dataset / split).mkdir(parents=True)
            encs = enc_sizes[split.split("_")[-1]]
            recs = recon_sizes[split.split("_")[-1]]
            for i in range(len(encs)):
                fname = path / dataset / split / f"file{fcount}.h5"
                num_slices = rg.integers(2, max_num_slices)
                if "multicoil" in split:
                    num_coils = rg.integers(2, max_num_coils)
                    enc_size = (num_slices, num_coils, encs[i][-2], encs[i][-1])
                    recon_size = (num_slices, recs[i][-2], recs[i][-1])
                else:
                    enc_size = (num_slices, encs[i][-2], encs[i][-1])
                    recon_size = (num_slices, recs[i][-2], recs[i][-1])

                data = rg.normal(size=enc_size) + 1j * rg.normal(size=enc_size)

                if split.split("_")[-1] in ("train", "val"):
                    recon = np.absolute(rg.normal(size=recon_size)).astype(
                        np.dtype("<f4")
                    )
                else:
                    mask = rg.integers(0, 2, size=recon_size[-1]).astype(bool)

                with h5py.File(fname, "w") as hf:
                    hf.create_dataset("kspace", data=data.astype(np.complex64))
                    if split.split("_")[-1] in ("train", "val"):
                        hf.attrs["max"] = recon.max()
                        if "singlecoil" in split:
                            hf.create_dataset("reconstruction_esc", data=recon)
                        else:
                            hf.create_dataset("reconstruction_rss", data=recon)
                    else:
                        hf.create_dataset("mask", data=mask)

                enc_size = encs[i]

                enc_limits_center = enc_size[1] // 2 + 1
                enc_limits_max = enc_size[1] - 2

                padding_left = enc_size[1] // 2 - enc_limits_center
                padding_right = padding_left + enc_limits_max

                metadata[str(fname)] = (
                    {
                        "padding_left": padding_left,
                        "padding_right": padding_right,
                        "encoding_size": enc_size,
                        "recon_size": recon_size,
                    },
                    num_slices,
                )

                fcount += 1

    return path / "knee_data", path / "brain_data", metadata
