# Supplementary material for: Multi-level pooling encoder–decoder convolution neural network for MRI reconstruction
Source: PeerJ Comput Sci. 2022 Mar 30;8:e934. doi: 10.7717/peerj-cs.934 (PMC9044365; doi:10.7717/peerj-cs.934)
Supplement: Supplemental Information 2 [file peerj-cs-08-934-s002.zip › mlped.py]

import torch
from torch import nn
from torch.nn import functional as F


class ConvBlockUnet(nn.Module):
    """
    A Convolutional Block that consists of two convolution layers each followed by
    instance normalization, LeakyReLU activation and dropout.
    """

    def __init__(self, in_chans: int, out_chans: int, drop_prob: float):
        """
        Args:
            in_chans: Number of channels in the input.
            out_chans: Number of channels in the output.
            drop_prob: Dropout probability.
        """
        super().__init__()

        self.in_chans = in_chans
        self.out_chans = out_chans
        self.drop_prob = drop_prob

        self.layers = nn.Sequential(
            nn.Conv2d(in_chans, out_chans, kernel_size=3, padding=1, bias=False),
            nn.InstanceNorm2d(out_chans),
            nn.LeakyReLU(negative_slope=0.2, inplace=True),
            nn.Dropout2d(drop_prob),
            nn.Conv2d(out_chans, out_chans, kernel_size=3, padding=1, bias=False),
            nn.InstanceNorm2d(out_chans),
            nn.LeakyReLU(negative_slope=0.2, inplace=True),
            nn.Dropout2d(drop_prob),
        )

    def forward(self, image: torch.Tensor) -> torch.Tensor:
        """
        Args:
            image: Input 4D tensor of shape `(N, in_chans, H, W)`.

        Returns:
            Output tensor of shape `(N, out_chans, H, W)`.
        """
        return self.layers(image)


class SPPblock(nn.Module):
    def __init__(self, in_chans):
        super().__init__()
        """
        Args:
            in_chans: Number of channels in the input.            
        """
        self.pool1 = nn.MaxPool2d(kernel_size=2, stride=2)
        self.pool2 = nn.MaxPool2d(kernel_size=3, stride=3)
        self.pool3 = nn.MaxPool2d(kernel_size=5, stride=5)
        self.pool4 = nn.MaxPool2d(kernel_size=6, stride=6)

        self.conv = nn.Conv2d(in_channels=in_chans, out_channels=1, kernel_size=1, padding=0)

    def forward(self, x):
        """
        Args:
            image: Input 4D tensor of shape `(N, in_chans, H, W)`.

        Returns:
            Output tensor of shape `(N, in_chans+4, H, W)`.
        """
        h, w = x.size(2), x.size(3)
        layer1 = F.interpolate(self.conv(self.pool1(x)), size=(h, w), mode='bilinear')
        layer2 = F.interpolate(self.conv(self.pool2(x)), size=(h, w), mode='bilinear')
        layer3 = F.interpolate(self.conv(self.pool3(x)), size=(h, w), mode='bilinear')
        layer4 = F.interpolate(self.conv(self.pool4(x)), size=(h, w), mode='bilinear')

        out = torch.cat([layer1, layer2, layer3, layer4], 1)

        return out


class ZoomInZoomOut(nn.Module):
    def __init__(self, in_chans, zoom_factor):
        """
        Args:
            in_chans: Number of channels in the input.
            zoom_factor: Number of zoom factor.
        """
        super().__init__()
        self.zoomin = nn.Conv2d(in_channels=in_chans, out_channels=in_chans, kernel_size=3, stride=zoom_factor, padding=0)
        self.conv = nn.Conv2d(in_channels=in_chans, out_channels=in_chans, kernel_size=1, padding=0)
        self.conv_zoomout = nn.Conv2d(in_channels=in_chans, out_channels=in_chans, kernel_size=1, padding=0,stride=1)

    def forward(self, x):
        """
        Args:
            image: Input 4D tensor of shape `(N, in_chans, H, W)`.

        Returns:
            Output tensor of shape `(N, in_chans, H, W)`.
        """
        h, w =  x.size(2), x.size(3)        
        conv1 = self.conv(x)
        zoomed = self.conv_zoomout(F.interpolate(self.zoomin(conv1), size=(h, w), mode='bilinear'))

        out = torch.add(conv1,zoomed)
        return out


class MultiFineDetailPooling(nn.Module):
    def __init__(self, in_chans, out_chans, zoom_factor):
        """
        Args:
            in_chans: Number of channels in the input.
            out_chans: Number of channels in the output.            
        """
        super().__init__()
        self.zoominzoomout = ZoomInZoomOut(in_chans=in_chans, zoom_factor=zoom_factor)
        self.multipooling = SPPblock(in_chans=in_chans)
        self.conv = nn.Conv2d(in_channels=in_chans + 4 + (in_chans*0), out_channels=out_chans, kernel_size=3, stride=1, padding=1)

    def forward(self, x):
        """
        Args:
            image: Input 4D tensor of shape `(N, in_chans, H, W)`.

        Returns:
            Output tensor of shape `(N, out_chans, H, W)`.
        """       
        add_zoom = torch.add(x, self.zoominzoomout(x))
        add_multipooling = torch.cat([add_zoom, self.multipooling(x)], dim=1)
        return self.conv(add_multipooling)
        

class mlpednet(nn.Module):
    """
    PyTorch implementation of a MLPED-Net with\n
    - multipooling and zoom-in zoom-out\n
    - pixel shuffling instead of transpose convolution\n    
    """

    def __init__(
        self,
        in_chans: int,
        out_chans: int,
        chans: int = 32,
        num_pool_layers: int = 4,
        drop_prob: float = 0.0,
    ):
        """
        Args:
            in_chans: Number of channels in the input to the MLPED-Net model.
            out_chans: Number of channels in the output to the MLPED-Net model.
            chans: Number of output channels of the first convolution layer.
            num_pool_layers: Number of down-sampling and up-sampling layers.
            drop_prob: Dropout probability.
        """
        super().__init__()

        self.in_chans = in_chans
        self.out_chans = out_chans
        self.chans = chans
        self.num_pool_layers = num_pool_layers
        self.drop_prob = drop_prob

        self.down_sample_layers = nn.ModuleList([ConvBlockUnet(in_chans, chans, drop_prob)])
        self.multi_fine_detail_poling = nn.ModuleList()        

        ch = chans
        for _ in range(num_pool_layers - 1):
            self.down_sample_layers.append(ConvBlockUnet(ch, ch * 2, drop_prob))                    
            ch *= 2
        self.conv = ConvBlockUnet(ch, ch * 2, drop_prob)
        
        pool_ch = chans
        for _ in range(num_pool_layers):            
            self.multi_fine_detail_poling.append(MultiFineDetailPooling(pool_ch,pool_ch, 2)) 
            pool_ch *= 2                        

        self.up_conv = nn.ModuleList()
        self.up_pixelshuffle = nn.ModuleList()
        self.matchChan_conv = nn.ModuleList()
        for _ in range(num_pool_layers - 1):
            self.up_pixelshuffle.append(nn.PixelShuffle(2))
            self.matchChan_conv.append(nn.Conv2d(in_channels=ch//2 , out_channels=ch, kernel_size=1, padding=0))
            self.up_conv.append(ConvBlockUnet(ch*2 , ch, drop_prob))
            ch //= 2

        self.up_pixelshuffle.append(nn.PixelShuffle(2))
        self.matchChan_conv.append(nn.Conv2d(in_channels=ch//2 , out_channels=ch, kernel_size=1, padding=0))
        self.up_conv.append(nn.Sequential(
                ConvBlockUnet(ch*2, ch, drop_prob),
                nn.Conv2d(ch, self.out_chans, kernel_size=1, stride=1),
            )
        )
        

    def forward(self, image: torch.Tensor) -> torch.Tensor:
        """
        Args:
            image: Input 4D tensor of shape `(N, in_chans, H, W)`.

        Returns:
            Output tensor of shape `(N, out_chans, H, W)`.
        """
        stack = [] 
        output = image
        
        # apply down-sampling layers
        for layer, mfdp_layer in zip(self.down_sample_layers, self.multi_fine_detail_poling):
            output = layer(output)
            output_mfdp = mfdp_layer(output)            
            stack.append(output_mfdp)               
            
            output = F.avg_pool2d(output, kernel_size=2, stride=2, padding=0)            

        output = self.conv(output)
        
        # apply up-sampling layers
        for pixelshuffle_conv, conv, match_conv in zip(self.up_pixelshuffle, self.up_conv, self.matchChan_conv):            
            multifinedetailpooling_layer = stack.pop()               

            output = match_conv(pixelshuffle_conv(output))                   
            
            # reflect pad on the right/botton if needed to handle odd input dimensions
            padding = [0, 0, 0, 0]
            if output.shape[-1] != multifinedetailpooling_layer.shape[-1]:
                padding[1] = 1  # padding right
            if output.shape[-2] != multifinedetailpooling_layer.shape[-2]:
                padding[3] = 1  # padding bottom
            if torch.sum(torch.tensor(padding)) != 0:
                output = F.pad(output, padding, "reflect")

            output = torch.cat([output, multifinedetailpooling_layer], dim=1)
            output = conv(output)         
                  
        return output
